# Supplementary material for: Benchmarking and Validation of a Bioinformatics Workflow for Meat Species Identification Using 16S rDNA Metabarcoding
Source: Foods. 2023 Feb 24;12(5):968. doi: 10.3390/foods12050968 (PMC10000984; doi:10.3390/foods12050968)
Supplement: Supplementary file 1 [file foods-12-00968-s001.zip]

Archive with 10 entries (8 files):
- foods-2121010-supplementary/
- foods-2121010-supplementary/Figure S1.pptx
- foods-2121010-supplementary/Figure S2.pptx
- foods-2121010-supplementary/Figure S3.pptx
- foods-2121010-supplementary/Figure S4.pptx
- foods-2121010-supplementary/scp14395/
- foods-2121010-supplementary/Table S1.xlsx
- foods-2121010-supplementary/Table S2.xlsx
- foods-2121010-supplementary/Table S3.xlsx
- foods-2121010-supplementary/Table S4.xlsx
