# Supplementary material for: Benchmarking and Validation of a Bioinformatics Workflow for Meat Species Identification Using 16S rDNA Metabarcoding
Source: Foods. 2023 Feb 24;12(5):968. doi: 10.3390/foods12050968 (PMC10000984; doi:10.3390/foods12050968)
Supplement: Supplementary file 1 [file foods-12-00968-s001.zip › foods-2121010-supplementary/Table S1.xlsx]

## Sheet: Supplementary Table 1
Table S1. Sample composition
Sample	Taxid	Proportion	SampleName	CommonName	ScientificName	Replicate	Type	Provider	Provider ref.
DLA44_2019_1	9823	0.934	DLA44_2019_1	pig	Sus scrofa	0	Interlaboratory ring-trial	DLA - Proficiency Tests GmbH	44/2019 Animal Species-Screening II
DLA44_2019_1	9796	0.066	DLA44_2019_1	horse	Equus caballus	0	Interlaboratory ring-trial	DLA - Proficiency Tests GmbH	44/2019 Animal Species-Screening II
DLA44_2019_3	9823	0.873	DLA44_2019_3	pig	Sus scrofa	0	Interlaboratory ring-trial	DLA - Proficiency Tests GmbH	44/2019 Animal Species-Screening II
DLA44_2019_3	9103	0.07	DLA44_2019_3	turkey	Meleagris gallopavo	0	Interlaboratory ring-trial	DLA - Proficiency Tests GmbH	44/2019 Animal Species-Screening II
DLA44_2019_3	9913	0.056	DLA44_2019_3	cattle	Bos taurus	0	Interlaboratory ring-trial	DLA - Proficiency Tests GmbH	44/2019 Animal Species-Screening II
DLA45_2019_1	9913	0.92	DLA45_2019_1	cattle	Bos taurus	0	Interlaboratory ring-trial	DLA - Proficiency Tests GmbH	45/2019 Animal Species-Screening III
DLA45_2019_1	89462	0.08	DLA45_2019_1	buffalo	Bubalus bubalis	0	Interlaboratory ring-trial	DLA - Proficiency Tests GmbH	45/2019 Animal Species-Screening III
DLA45_2019_2	89462	0.81	DLA45_2019_2	buffalo	Bubalus bubalis	0	Interlaboratory ring-trial	DLA - Proficiency Tests GmbH	45/2019 Animal Species-Screening III
DLA45_2019_2	9913	0.1	DLA45_2019_2	cattle	Bos taurus	0	Interlaboratory ring-trial	DLA - Proficiency Tests GmbH	45/2019 Animal Species-Screening III
DLA45_2019_2	9940	0.09	DLA45_2019_2	sheep	Ovis aries	0	Interlaboratory ring-trial	DLA - Proficiency Tests GmbH	45/2019 Animal Species-Screening III
DLA45_2019_4	9925	0.9	DLA45_2019_3	goat	Capra hircus	0	Interlaboratory ring-trial	DLA - Proficiency Tests GmbH	45/2019 Animal Species-Screening III
DLA45_2019_4	9940	0.1	DLA45_2019_3	sheep	Ovis aries	0	Interlaboratory ring-trial	DLA - Proficiency Tests GmbH	45/2019 Animal Species-Screening III
DLA45_2019_3	9913	0.89	DLA45_2019_4	cattle	Bos taurus	0	Interlaboratory ring-trial	DLA - Proficiency Tests GmbH	45/2019 Animal Species-Screening III
DLA45_2019_3	9925	0.11	DLA45_2019_4	goat	Capra hircus	0	Interlaboratory ring-trial	DLA - Proficiency Tests GmbH	45/2019 Animal Species-Screening III
DLAptAUS2_2020_3.1	9823	0.909	DLAptAUS2_2020_3.1	pig	Sus scrofa	0	Interlaboratory ring-trial	DLA - Proficiency Tests GmbH	ptAUS2 Animal Species-Screening II
DLAptAUS2_2020_3.1	9793	0.091	DLAptAUS2_2020_3.1	donkey	Equus asinus	0	Interlaboratory ring-trial	DLA - Proficiency Tests GmbH	ptAUS2 Animal Species-Screening II
Equiden_2013_8	9823	0.788	Equiden_2013_5	pig	Sus scrofa	0	Interlaboratory ring-trial	German Federal Office of Consumer Protection and Food Safety (§64-LFGB)	BVL L 08.00-62:2016-03 & BVL L 08.00-68:2021-03
Equiden_2013_8	9940	0.094	Equiden_2013_5	sheep	Ovis aries	0	Interlaboratory ring-trial	German Federal Office of Consumer Protection and Food Safety (§64-LFGB)	BVL L 08.00-62:2016-03 & BVL L 08.00-68:2021-03
Equiden_2013_8	9796	0.118	Equiden_2013_5	horse	Equus caballus	0	Interlaboratory ring-trial	German Federal Office of Consumer Protection and Food Safety (§64-LFGB)	BVL L 08.00-62:2016-03 & BVL L 08.00-68:2021-03
Equiden_2013_5	9913	0.071	Equiden_2013_8	cattle	Bos taurus	0	Interlaboratory ring-trial	German Federal Office of Consumer Protection and Food Safety (§64-LFGB)	BVL L 08.00-62:2016-03 & BVL L 08.00-68:2021-03
Equiden_2013_5	9823	0.561	Equiden_2013_8	pig	Sus scrofa	0	Interlaboratory ring-trial	German Federal Office of Consumer Protection and Food Safety (§64-LFGB)	BVL L 08.00-62:2016-03 & BVL L 08.00-68:2021-03
Equiden_2013_5	9940	0.36	Equiden_2013_8	sheep	Ovis aries	0	Interlaboratory ring-trial	German Federal Office of Consumer Protection and Food Safety (§64-LFGB)	BVL L 08.00-62:2016-03 & BVL L 08.00-68:2021-03
Equiden_2013_5	9796	0.008	Equiden_2013_8	horse	Equus caballus	0	Interlaboratory ring-trial	German Federal Office of Consumer Protection and Food Safety (§64-LFGB)	BVL L 08.00-62:2016-03 & BVL L 08.00-68:2021-03
Exoten_1_rep1	9913	0.96	Exoten_1_rep1	cattle	Bos taurus	1	Self-mixed	Meat determined by a certified veterinarian and Sanger sequencing	-
Exoten_1_rep1	9790	0.01	Exoten_1_rep1	zebra	Equus burchellii	1	Self-mixed	Meat determined by a certified veterinarian and Sanger sequencing	-
Exoten_1_rep1	9902	0.01	Exoten_1_rep1	european bison	Bison bonasus	1	Self-mixed	Meat determined by a certified veterinarian and Sanger sequencing	-
Exoten_1_rep1	9627	0.01	Exoten_1_rep1	fox	Vulpes vulpes	1	Self-mixed	Meat determined by a certified veterinarian and Sanger sequencing	-
Exoten_1_rep1	9612	0.01	Exoten_1_rep1	wolf	Canis lupus	1	Self-mixed	Meat determined by a certified veterinarian and Sanger sequencing	-
Exoten_1_rep2	9913	0.96	Exoten_1_rep2	cattle	Bos taurus	2	Self-mixed	Meat determined by a certified veterinarian and Sanger sequencing	-
Exoten_1_rep2	9790	0.01	Exoten_1_rep2	zebra	Equus burchellii	2	Self-mixed	Meat determined by a certified veterinarian and Sanger sequencing	-
Exoten_1_rep2	9902	0.01	Exoten_1_rep2	european bison	Bison bonasus	2	Self-mixed	Meat determined by a certified veterinarian and Sanger sequencing	-
Exoten_1_rep2	9627	0.01	Exoten_1_rep2	fox	Vulpes vulpes	2	Self-mixed	Meat determined by a certified veterinarian and Sanger sequencing	-
Exoten_1_rep2	9612	0.01	Exoten_1_rep2	wolf	Canis lupus	2	Self-mixed	Meat determined by a certified veterinarian and Sanger sequencing	-
Exoten_2_rep1	9913	0.96	Exoten_2_rep1	cattle	Bos taurus	1	Self-mixed	Meat determined by a certified veterinarian and Sanger sequencing	-
Exoten_2_rep1	59523	0.01	Exoten_2_rep1	springbok	Antidorcas marsupialis	1	Self-mixed	Meat determined by a certified veterinarian and Sanger sequencing	-
Exoten_2_rep1	9945	0.01	Exoten_2_rep1	eland	Tragelaphus oryx	1	Self-mixed	Meat determined by a certified veterinarian and Sanger sequencing	-
Exoten_2_rep1	9901	0.01	Exoten_2_rep1	bison	Bison bison	1	Self-mixed	Meat determined by a certified veterinarian and Sanger sequencing	-
Exoten_2_rep1	9962	0.01	Exoten_2_rep1	waterbuck	Kobus ellipsiprymnus	1	Self-mixed	Meat determined by a certified veterinarian and Sanger sequencing	-
Exoten_2_rep2	9913	0.96	Exoten_2_rep2	cattle	Bos taurus	2	Self-mixed	Meat determined by a certified veterinarian and Sanger sequencing	-
Exoten_2_rep2	59523	0.01	Exoten_2_rep2	springbok	Antidorcas marsupialis	2	Self-mixed	Meat determined by a certified veterinarian and Sanger sequencing	-
Exoten_2_rep2	9945	0.01	Exoten_2_rep2	eland	Tragelaphus oryx	2	Self-mixed	Meat determined by a certified veterinarian and Sanger sequencing	-
Exoten_2_rep2	9901	0.01	Exoten_2_rep2	bison	Bison bison	2	Self-mixed	Meat determined by a certified veterinarian and Sanger sequencing	-
Exoten_2_rep2	9962	0.01	Exoten_2_rep2	waterbuck	Kobus ellipsiprymnus	2	Self-mixed	Meat determined by a certified veterinarian and Sanger sequencing	-
LGC7240_rep1	9913	0.99	LGC7240_rep1	cattle	Bos taurus	1	Certified reference Material	LGCStandards	LGC7240
LGC7240_rep1	9796	0.01	LGC7240_rep1	horse	Equus caballus	1	Certified reference Material	LGCStandards	LGC7240
LGC7240_rep2	9913	0.99	LGC7240_rep2	cattle	Bos taurus	2	Certified reference Material	LGCStandards	LGC7240
LGC7240_rep2	9796	0.01	LGC7240_rep2	horse	Equus caballus	2	Certified reference Material	LGCStandards	LGC7240
LGC7242_rep1	9913	0.99	LGC7242_rep1	cattle	Bos taurus	1	Certified reference Material	LGCStandards	LGC7242
LGC7242_rep1	9823	0.01	LGC7242_rep1	pig	Sus scrofa	1	Certified reference Material	LGCStandards	LGC7242
LGC7242_rep2	9913	0.99	LGC7242_rep2	cattle	Bos taurus	2	Certified reference Material	LGCStandards	LGC7242
LGC7242_rep2	9823	0.01	LGC7242_rep2	pig	Sus scrofa	2	Certified reference Material	LGCStandards	LGC7242
LGC7244_rep1	9940	0.99	LGC7244_rep1	sheep	Ovis aries	1	Certified reference Material	LGCStandards	LGC7244
LGC7244_rep1	9031	0.01	LGC7244_rep1	chicken	Gallus gallus	1	Certified reference Material	LGCStandards	LGC7244
LGC7244_rep2	9940	0.99	LGC7244_rep2	sheep	Ovis aries	2	Certified reference Material	LGCStandards	LGC7244
LGC7244_rep2	9031	0.01	LGC7244_rep2	chicken	Gallus gallus	2	Certified reference Material	LGCStandards	LGC7244
LGC7245	9940	0.95	LGC7245	sheep	Ovis aries	0	Certified reference Material	LGCStandards	LGC7245
LGC7245	9031	0.05	LGC7245	chicken	Gallus gallus	0	Certified reference Material	LGCStandards	LGC7245
LGC7246	9940	0.99	LGC7246	sheep	Ovis aries	0	Certified reference Material	LGCStandards	LGC7246
LGC7246	9103	0.01	LGC7246	turkey	Meleagris gallopavo	0	Certified reference Material	LGCStandards	LGC7246
LGC7247	9940	0.95	LGC7247	sheep	Ovis aries	0	Certified reference Material	LGCStandards	LGC7247
LGC7247	9103	0.05	LGC7247	turkey	Meleagris gallopavo	0	Certified reference Material	LGCStandards	LGC7247
LGC7248	9940	0.99	LGC7248	sheep	Ovis aries	0	Certified reference Material	LGCStandards	LGC7248
LGC7248	9913	0.01	LGC7248	cattle	Bos taurus	0	Certified reference Material	LGCStandards	LGC7248
LGC7249	9940	0.95	LGC7249	sheep	Ovis aries	0	Certified reference Material	LGCStandards	LGC7249
LGC7249	9913	0.05	LGC7249	cattle	Bos taurus	0	Certified reference Material	LGCStandards	LGC7249
Lippold_2013_A	9913	0.278	Lippold_2013_A	cattle	Bos taurus	0	Interlaboratory ring-trial	Laborvergleichsuntersuchungen Gbr	21 Tierart
Lippold_2013_A	9940	0.167	Lippold_2013_A	sheep	Ovis aries	0	Interlaboratory ring-trial	Laborvergleichsuntersuchungen Gbr	21 Tierart
Lippold_2013_A	9031	0.222	Lippold_2013_A	chicken	Gallus gallus	0	Interlaboratory ring-trial	Laborvergleichsuntersuchungen Gbr	21 Tierart
Lippold_2013_A	8843	0.111	Lippold_2013_A	goose	Anser anser	0	Interlaboratory ring-trial	Laborvergleichsuntersuchungen Gbr	21 Tierart
Lippold_2013_A	8855	0.111	Lippold_2013_A	muscovy duck	Cairina moschata	0	Interlaboratory ring-trial	Laborvergleichsuntersuchungen Gbr	21 Tierart
Lippold_2013_A	9858	0.111	Lippold_2013_A	roe deer	Capreolus capreolus	0	Interlaboratory ring-trial	Laborvergleichsuntersuchungen Gbr	21 Tierart
LVU-2018-A1-2	9858	0.126	LVU-2018-A1-2	roe deer	Capreolus capreolus	1	Interlaboratory ring-trial	Laborvergleichsuntersuchungen Gbr	21 Tierart
LVU-2018-A1-2	9860	0.158	LVU-2018-A1-2	red deer	Cervus elaphus	1	Interlaboratory ring-trial	Laborvergleichsuntersuchungen Gbr	21 Tierart
LVU-2018-A1-2	9823	0.126	LVU-2018-A1-2	pig	Sus scrofa	1	Interlaboratory ring-trial	Laborvergleichsuntersuchungen Gbr	21 Tierart
LVU-2018-A1-2	9852	0.126	LVU-2018-A1-2	elk	Alces alces	1	Interlaboratory ring-trial	Laborvergleichsuntersuchungen Gbr	21 Tierart
LVU-2018-A1-2	8801	0.158	LVU-2018-A1-2	ostrich	Struthio camelus	1	Interlaboratory ring-trial	Laborvergleichsuntersuchungen Gbr	21 Tierart
LVU-2018-A1-2	9940	0.158	LVU-2018-A1-2	sheep	Ovis aries	1	Interlaboratory ring-trial	Laborvergleichsuntersuchungen Gbr	21 Tierart
LVU-2018-A1-2	9307	0.149	LVU-2018-A1-2	marsupials	Macropodidae	1	Interlaboratory ring-trial	Laborvergleichsuntersuchungen Gbr	21 Tierart
LVU-2018-B1	9870	0.122	LVU-2018-B1	reindeer	Rangifer tarandus	1	Interlaboratory ring-trial	Laborvergleichsuntersuchungen Gbr	21 Tierart
LVU-2018-B1	9913	0.169	LVU-2018-B1	cattle	Bos taurus	1	Interlaboratory ring-trial	Laborvergleichsuntersuchungen Gbr	21 Tierart
LVU-2018-B1	9796	0.125	LVU-2018-B1	horse	Equus caballus	1	Interlaboratory ring-trial	Laborvergleichsuntersuchungen Gbr	21 Tierart
LVU-2018-B1	9031	0.195	LVU-2018-B1	chicken	Gallus gallus	1	Interlaboratory ring-trial	Laborvergleichsuntersuchungen Gbr	21 Tierart
LVU-2018-B1	9103	0.125	LVU-2018-B1	turkey	Meleagris gallopavo	1	Interlaboratory ring-trial	Laborvergleichsuntersuchungen Gbr	21 Tierart
LVU-2018-B1	9986	0.14	LVU-2018-B1	rabbit	Oryctolagus cuniculus	1	Interlaboratory ring-trial	Laborvergleichsuntersuchungen Gbr	21 Tierart
LVU-2018-B1	30532	0.125	LVU-2018-B1	fallow deer	Dama dama	1	Interlaboratory ring-trial	Laborvergleichsuntersuchungen Gbr	21 Tierart
LVU-2018-C1	9913	0.158	LVU-2018-C1	cattle	Bos taurus	1	Interlaboratory ring-trial	Laborvergleichsuntersuchungen Gbr	21 Tierart
LVU-2018-C1	9860	0.086	LVU-2018-C1	red deer	Cervus elaphus	1	Interlaboratory ring-trial	Laborvergleichsuntersuchungen Gbr	21 Tierart
LVU-2018-C1	9925	0.202	LVU-2018-C1	goat	Capra hircus	1	Interlaboratory ring-trial	Laborvergleichsuntersuchungen Gbr	21 Tierart
LVU-2018-C1	9823	0.22	LVU-2018-C1	pig	Sus scrofa	1	Interlaboratory ring-trial	Laborvergleichsuntersuchungen Gbr	21 Tierart
LVU-2018-C1	8843	0.114	LVU-2018-C1	goose	Anser anser	1	Interlaboratory ring-trial	Laborvergleichsuntersuchungen Gbr	21 Tierart
LVU-2018-C1	8855	0.132	LVU-2018-C1	muscovy duck	Cairina moschata	1	Interlaboratory ring-trial	Laborvergleichsuntersuchungen Gbr	21 Tierart
LVU-2018-C1	9796	0.088	LVU-2018-C1	horse	Equus caballus	1	Interlaboratory ring-trial	Laborvergleichsuntersuchungen Gbr	21 Tierart
LVU-2018-A2	9858	0.126	LVU-2018-A2	roe deer	Capreolus capreolus	2	Interlaboratory ring-trial	Laborvergleichsuntersuchungen Gbr	21 Tierart
LVU-2018-A2	9860	0.158	LVU-2018-A2	red deer	Cervus elaphus	2	Interlaboratory ring-trial	Laborvergleichsuntersuchungen Gbr	21 Tierart
LVU-2018-A2	9823	0.126	LVU-2018-A2	pig	Sus scrofa	2	Interlaboratory ring-trial	Laborvergleichsuntersuchungen Gbr	21 Tierart
LVU-2018-A2	9852	0.126	LVU-2018-A2	elk	Alces alces	2	Interlaboratory ring-trial	Laborvergleichsuntersuchungen Gbr	21 Tierart
LVU-2018-A2	8801	0.158	LVU-2018-A2	ostrich	Struthio camelus	2	Interlaboratory ring-trial	Laborvergleichsuntersuchungen Gbr	21 Tierart
LVU-2018-A2	9940	0.158	LVU-2018-A2	sheep	Ovis aries	2	Interlaboratory ring-trial	Laborvergleichsuntersuchungen Gbr	21 Tierart
LVU-2018-A2	9307	0.149	LVU-2018-A2	marsupials	Macropodidae	2	Interlaboratory ring-trial	Laborvergleichsuntersuchungen Gbr	21 Tierart
LVU-2018-B2	9870	0.122	LVU-2018-B2	reindeer	Rangifer tarandus	2	Interlaboratory ring-trial	Laborvergleichsuntersuchungen Gbr	21 Tierart
LVU-2018-B2	9913	0.169	LVU-2018-B2	cattle	Bos taurus	2	Interlaboratory ring-trial	Laborvergleichsuntersuchungen Gbr	21 Tierart
LVU-2018-B2	9796	0.125	LVU-2018-B2	horse	Equus caballus	2	Interlaboratory ring-trial	Laborvergleichsuntersuchungen Gbr	21 Tierart
LVU-2018-B2	9031	0.195	LVU-2018-B2	chicken	Gallus gallus	2	Interlaboratory ring-trial	Laborvergleichsuntersuchungen Gbr	21 Tierart
LVU-2018-B2	9103	0.125	LVU-2018-B2	turkey	Meleagris gallopavo	2	Interlaboratory ring-trial	Laborvergleichsuntersuchungen Gbr	21 Tierart
LVU-2018-B2	9986	0.14	LVU-2018-B2	rabbit	Oryctolagus cuniculus	2	Interlaboratory ring-trial	Laborvergleichsuntersuchungen Gbr	21 Tierart
LVU-2018-B2	30532	0.125	LVU-2018-B2	fallow deer	Dama dama	2	Interlaboratory ring-trial	Laborvergleichsuntersuchungen Gbr	21 Tierart
LVU-2018-C2	9913	0.158	LVU-2018-C2	cattle	Bos taurus	2	Interlaboratory ring-trial	Laborvergleichsuntersuchungen Gbr	21 Tierart
LVU-2018-C2	9860	0.086	LVU-2018-C2	red deer	Cervus elaphus	2	Interlaboratory ring-trial	Laborvergleichsuntersuchungen Gbr	21 Tierart
LVU-2018-C2	9925	0.202	LVU-2018-C2	goat	Capra hircus	2	Interlaboratory ring-trial	Laborvergleichsuntersuchungen Gbr	21 Tierart
LVU-2018-C2	9823	0.22	LVU-2018-C2	pig	Sus scrofa	2	Interlaboratory ring-trial	Laborvergleichsuntersuchungen Gbr	21 Tierart
LVU-2018-C2	8843	0.114	LVU-2018-C2	goose	Anser anser	2	Interlaboratory ring-trial	Laborvergleichsuntersuchungen Gbr	21 Tierart
LVU-2018-C2	8855	0.132	LVU-2018-C2	muscovy duck	Cairina moschata	2	Interlaboratory ring-trial	Laborvergleichsuntersuchungen Gbr	21 Tierart
LVU-2018-C2	9796	0.088	LVU-2018-C2	horse	Equus caballus	2	Interlaboratory ring-trial	Laborvergleichsuntersuchungen Gbr	21 Tierart
Lippold_2019_A	9860	0.16	Lippold_2019_A	red deer	Cervus elaphus	0	Interlaboratory ring-trial	Laborvergleichsuntersuchungen Gbr	21 Tierart
Lippold_2019_A	9913	0.156	Lippold_2019_A	cattle	Bos taurus	0	Interlaboratory ring-trial	Laborvergleichsuntersuchungen Gbr	21 Tierart
Lippold_2019_A	8801	0.153	Lippold_2019_A	ostrich	Struthio camelus	0	Interlaboratory ring-trial	Laborvergleichsuntersuchungen Gbr	21 Tierart
Lippold_2019_A	9983	0.144	Lippold_2019_A	hare	Lepus europaeus	0	Interlaboratory ring-trial	Laborvergleichsuntersuchungen Gbr	21 Tierart
Lippold_2019_A	9307	0.142	Lippold_2019_A	marsupials	Macropodidae	0	Interlaboratory ring-trial	Laborvergleichsuntersuchungen Gbr	21 Tierart
Lippold_2019_A	9940	0.126	Lippold_2019_A	sheep	Ovis aries	0	Interlaboratory ring-trial	Laborvergleichsuntersuchungen Gbr	21 Tierart
Lippold_2019_A	9054	0.12	Lippold_2019_A	pheasant	Phasianus colchicus	0	Interlaboratory ring-trial	Laborvergleichsuntersuchungen Gbr	21 Tierart
Lippold_2019_B	8843	0.164	Lippold_2019_B	goose	Anser anser	0	Interlaboratory ring-trial	Laborvergleichsuntersuchungen Gbr	21 Tierart
Lippold_2019_B	9986	0.155	Lippold_2019_B	rabbit	Oryctolagus cuniculus	0	Interlaboratory ring-trial	Laborvergleichsuntersuchungen Gbr	21 Tierart
Lippold_2019_B	9031	0.149	Lippold_2019_B	chicken	Gallus gallus	0	Interlaboratory ring-trial	Laborvergleichsuntersuchungen Gbr	21 Tierart
Lippold_2019_B	9823	0.136	Lippold_2019_B	pig	Sus scrofa	0	Interlaboratory ring-trial	Laborvergleichsuntersuchungen Gbr	21 Tierart
Lippold_2019_B	9852	0.136	Lippold_2019_B	elk	Alces alces	0	Interlaboratory ring-trial	Laborvergleichsuntersuchungen Gbr	21 Tierart
Lippold_2019_B	9858	0.135	Lippold_2019_B	roe deer	Capreolus capreolus	0	Interlaboratory ring-trial	Laborvergleichsuntersuchungen Gbr	21 Tierart
Lippold_2019_B	9103	0.124	Lippold_2019_B	turkey	Meleagris gallopavo	0	Interlaboratory ring-trial	Laborvergleichsuntersuchungen Gbr	21 Tierart
LVU-2020-A	8843	0.388	LVU-2020-A	goose	Anser anser	1	Interlaboratory ring-trial	Laborvergleichsuntersuchungen Gbr	21 Tierart
LVU-2020-A	9796	0.25	LVU-2020-A	horse	Equus caballus	1	Interlaboratory ring-trial	Laborvergleichsuntersuchungen Gbr	21 Tierart
LVU-2020-A	9823	0.125	LVU-2020-A	pig	Sus scrofa	1	Interlaboratory ring-trial	Laborvergleichsuntersuchungen Gbr	21 Tierart
LVU-2020-A	9983	0.112	LVU-2020-A	hare	Lepus europaeus	1	Interlaboratory ring-trial	Laborvergleichsuntersuchungen Gbr	21 Tierart
LVU-2020-A	8855	0.1	LVU-2020-A	muscovy duck	Cairina moschata	1	Interlaboratory ring-trial	Laborvergleichsuntersuchungen Gbr	21 Tierart
LVU-2020-A	9103	0.025	LVU-2020-A	turkey	Meleagris gallopavo	1	Interlaboratory ring-trial	Laborvergleichsuntersuchungen Gbr	21 Tierart
LVU-2020-B	9823	0.313	LVU-2020-B	pig	Sus scrofa	1	Interlaboratory ring-trial	Laborvergleichsuntersuchungen Gbr	21 Tierart
LVU-2020-B	30532	0.241	LVU-2020-B	fallow deer	Dama dama	1	Interlaboratory ring-trial	Laborvergleichsuntersuchungen Gbr	21 Tierart
LVU-2020-B	9870	0.179	LVU-2020-B	reindeer	Rangifer tarandus	1	Interlaboratory ring-trial	Laborvergleichsuntersuchungen Gbr	21 Tierart
LVU-2020-B	9031	0.125	LVU-2020-B	chicken	Gallus gallus	1	Interlaboratory ring-trial	Laborvergleichsuntersuchungen Gbr	21 Tierart
LVU-2020-B	9925	0.117	LVU-2020-B	goat	Capra hircus	1	Interlaboratory ring-trial	Laborvergleichsuntersuchungen Gbr	21 Tierart
LVU-2020-B	9103	0.024	LVU-2020-B	turkey	Meleagris gallopavo	1	Interlaboratory ring-trial	Laborvergleichsuntersuchungen Gbr	21 Tierart
LVU-2020-C	8843	0.081	LVU-2020-C	goose	Anser anser	1	Interlaboratory ring-trial	Laborvergleichsuntersuchungen Gbr	21 Tierart
LVU-2020-C	9860	0.081	LVU-2020-C	red deer	Cervus elaphus	1	Interlaboratory ring-trial	Laborvergleichsuntersuchungen Gbr	21 Tierart
LVU-2020-C	9913	0.079	LVU-2020-C	cattle	Bos taurus	1	Interlaboratory ring-trial	Laborvergleichsuntersuchungen Gbr	21 Tierart
LVU-2020-C	9986	0.077	LVU-2020-C	rabbit	Oryctolagus cuniculus	1	Interlaboratory ring-trial	Laborvergleichsuntersuchungen Gbr	21 Tierart
LVU-2020-C	9031	0.074	LVU-2020-C	chicken	Gallus gallus	1	Interlaboratory ring-trial	Laborvergleichsuntersuchungen Gbr	21 Tierart
LVU-2020-C	9983	0.073	LVU-2020-C	hare	Lepus europaeus	1	Interlaboratory ring-trial	Laborvergleichsuntersuchungen Gbr	21 Tierart
LVU-2020-C	9307	0.072	LVU-2020-C	marsupials	Macropodidae	1	Interlaboratory ring-trial	Laborvergleichsuntersuchungen Gbr	21 Tierart
LVU-2020-C	9823	0.067	LVU-2020-C	pig	Sus scrofa	1	Interlaboratory ring-trial	Laborvergleichsuntersuchungen Gbr	21 Tierart
LVU-2020-C	9852	0.067	LVU-2020-C	elk	Alces alces	1	Interlaboratory ring-trial	Laborvergleichsuntersuchungen Gbr	21 Tierart
LVU-2020-C	9858	0.067	LVU-2020-C	roe deer	Capreolus capreolus	1	Interlaboratory ring-trial	Laborvergleichsuntersuchungen Gbr	21 Tierart
LVU-2020-C	9940	0.063	LVU-2020-C	sheep	Ovis aries	1	Interlaboratory ring-trial	Laborvergleichsuntersuchungen Gbr	21 Tierart
LVU-2020-C	9103	0.061	LVU-2020-C	turkey	Meleagris gallopavo	1	Interlaboratory ring-trial	Laborvergleichsuntersuchungen Gbr	21 Tierart
LVU-2020-C	9054	0.06	LVU-2020-C	pheasant	Phasianus colchicus	1	Interlaboratory ring-trial	Laborvergleichsuntersuchungen Gbr	21 Tierart
LVU-2020-C	8801	0.077	LVU-2020-C	ostrich	Struthio camelus	1	Interlaboratory ring-trial	Laborvergleichsuntersuchungen Gbr	21 Tierart
LVU-2020-A-2	8843	0.388	LVU-2020-A-2	goose	Anser anser	2	Interlaboratory ring-trial	Laborvergleichsuntersuchungen Gbr	21 Tierart
LVU-2020-A-2	9796	0.25	LVU-2020-A-2	horse	Equus caballus	2	Interlaboratory ring-trial	Laborvergleichsuntersuchungen Gbr	21 Tierart
LVU-2020-A-2	9823	0.125	LVU-2020-A-2	pig	Sus scrofa	2	Interlaboratory ring-trial	Laborvergleichsuntersuchungen Gbr	21 Tierart
LVU-2020-A-2	9983	0.112	LVU-2020-A-2	hare	Lepus europaeus	2	Interlaboratory ring-trial	Laborvergleichsuntersuchungen Gbr	21 Tierart
LVU-2020-A-2	8855	0.1	LVU-2020-A-2	muscovy duck	Cairina moschata	2	Interlaboratory ring-trial	Laborvergleichsuntersuchungen Gbr	21 Tierart
LVU-2020-A-2	9103	0.025	LVU-2020-A-2	turkey	Meleagris gallopavo	2	Interlaboratory ring-trial	Laborvergleichsuntersuchungen Gbr	21 Tierart
LVU-2020-B-2	9823	0.313	LVU-2020-B-2	pig	Sus scrofa	2	Interlaboratory ring-trial	Laborvergleichsuntersuchungen Gbr	21 Tierart
LVU-2020-B-2	30532	0.241	LVU-2020-B-2	fallow deer	Dama dama	2	Interlaboratory ring-trial	Laborvergleichsuntersuchungen Gbr	21 Tierart
LVU-2020-B-2	9870	0.179	LVU-2020-B-2	reindeer	Rangifer tarandus	2	Interlaboratory ring-trial	Laborvergleichsuntersuchungen Gbr	21 Tierart
LVU-2020-B-2	9031	0.125	LVU-2020-B-2	chicken	Gallus gallus	2	Interlaboratory ring-trial	Laborvergleichsuntersuchungen Gbr	21 Tierart
LVU-2020-B-2	9925	0.117	LVU-2020-B-2	goat	Capra hircus	2	Interlaboratory ring-trial	Laborvergleichsuntersuchungen Gbr	21 Tierart
LVU-2020-B-2	9103	0.024	LVU-2020-B-2	turkey	Meleagris gallopavo	2	Interlaboratory ring-trial	Laborvergleichsuntersuchungen Gbr	21 Tierart
LVU-2020-C-2	8843	0.081	LVU-2020-C-2	goose	Anser anser	2	Interlaboratory ring-trial	Laborvergleichsuntersuchungen Gbr	21 Tierart
LVU-2020-C-2	9860	0.081	LVU-2020-C-2	red deer	Cervus elaphus	2	Interlaboratory ring-trial	Laborvergleichsuntersuchungen Gbr	21 Tierart
LVU-2020-C-2	9913	0.079	LVU-2020-C-2	cattle	Bos taurus	2	Interlaboratory ring-trial	Laborvergleichsuntersuchungen Gbr	21 Tierart
LVU-2020-C-2	9986	0.077	LVU-2020-C-2	rabbit	Oryctolagus cuniculus	2	Interlaboratory ring-trial	Laborvergleichsuntersuchungen Gbr	21 Tierart
LVU-2020-C-2	9031	0.074	LVU-2020-C-2	chicken	Gallus gallus	2	Interlaboratory ring-trial	Laborvergleichsuntersuchungen Gbr	21 Tierart
LVU-2020-C-2	9983	0.073	LVU-2020-C-2	hare	Lepus europaeus	2	Interlaboratory ring-trial	Laborvergleichsuntersuchungen Gbr	21 Tierart
LVU-2020-C-2	9307	0.072	LVU-2020-C-2	marsupials	Macropodidae	2	Interlaboratory ring-trial	Laborvergleichsuntersuchungen Gbr	21 Tierart
LVU-2020-C-2	9823	0.067	LVU-2020-C-2	pig	Sus scrofa	2	Interlaboratory ring-trial	Laborvergleichsuntersuchungen Gbr	21 Tierart
LVU-2020-C-2	9852	0.067	LVU-2020-C-2	elk	Alces alces	2	Interlaboratory ring-trial	Laborvergleichsuntersuchungen Gbr	21 Tierart
LVU-2020-C-2	9858	0.067	LVU-2020-C-2	roe deer	Capreolus capreolus	2	Interlaboratory ring-trial	Laborvergleichsuntersuchungen Gbr	21 Tierart
LVU-2020-C-2	9940	0.063	LVU-2020-C-2	sheep	Ovis aries	2	Interlaboratory ring-trial	Laborvergleichsuntersuchungen Gbr	21 Tierart
LVU-2020-C-2	9103	0.061	LVU-2020-C-2	turkey	Meleagris gallopavo	2	Interlaboratory ring-trial	Laborvergleichsuntersuchungen Gbr	21 Tierart
LVU-2020-C-2	9054	0.06	LVU-2020-C-2	pheasant	Phasianus colchicus	2	Interlaboratory ring-trial	Laborvergleichsuntersuchungen Gbr	21 Tierart
LVU-2020-C-2	8801	0.077	LVU-2020-C-2	ostrich	Struthio camelus	2	Interlaboratory ring-trial	Laborvergleichsuntersuchungen Gbr	21 Tierart
Lippold_2021_A_rep1	9913	0.085	Lippold_2021_A_rep1	cattle	Bos taurus	1	Interlaboratory ring-trial	Laborvergleichsuntersuchungen Gbr	21 Tierart
Lippold_2021_A_rep1	9823	0.063	Lippold_2021_A_rep1	pig	Sus scrofa	1	Interlaboratory ring-trial	Laborvergleichsuntersuchungen Gbr	21 Tierart
Lippold_2021_A_rep1	9940	0.078	Lippold_2021_A_rep1	sheep	Ovis aries	1	Interlaboratory ring-trial	Laborvergleichsuntersuchungen Gbr	21 Tierart
Lippold_2021_A_rep1	9796	0.063	Lippold_2021_A_rep1	horse	Equus caballus	1	Interlaboratory ring-trial	Laborvergleichsuntersuchungen Gbr	21 Tierart
Lippold_2021_A_rep1	9860	0.078	Lippold_2021_A_rep1	red deer	Cervus elaphus	1	Interlaboratory ring-trial	Laborvergleichsuntersuchungen Gbr	21 Tierart
Lippold_2021_A_rep1	30532	0.063	Lippold_2021_A_rep1	fallow deer	Dama dama	1	Interlaboratory ring-trial	Laborvergleichsuntersuchungen Gbr	21 Tierart
Lippold_2021_A_rep1	9858	0.063	Lippold_2021_A_rep1	roe deer	Capreolus capreolus	1	Interlaboratory ring-trial	Laborvergleichsuntersuchungen Gbr	21 Tierart
Lippold_2021_A_rep1	9852	0.063	Lippold_2021_A_rep1	elk	Alces alces	1	Interlaboratory ring-trial	Laborvergleichsuntersuchungen Gbr	21 Tierart
Lippold_2021_A_rep1	9307	0.074	Lippold_2021_A_rep1	marsupials	Macropodidae	1	Interlaboratory ring-trial	Laborvergleichsuntersuchungen Gbr	21 Tierart
Lippold_2021_A_rep1	9986	0.071	Lippold_2021_A_rep1	rabbit	Oryctolagus cuniculus	1	Interlaboratory ring-trial	Laborvergleichsuntersuchungen Gbr	21 Tierart
Lippold_2021_A_rep1	9870	0.061	Lippold_2021_A_rep1	reindeer	Rangifer tarandus	1	Interlaboratory ring-trial	Laborvergleichsuntersuchungen Gbr	21 Tierart
Lippold_2021_A_rep1	9031	0.098	Lippold_2021_A_rep1	chicken	Gallus gallus	1	Interlaboratory ring-trial	Laborvergleichsuntersuchungen Gbr	21 Tierart
Lippold_2021_A_rep1	9103	0.063	Lippold_2021_A_rep1	turkey	Meleagris gallopavo	1	Interlaboratory ring-trial	Laborvergleichsuntersuchungen Gbr	21 Tierart
Lippold_2021_A_rep1	8801	0.078	Lippold_2021_A_rep1	ostrich	Struthio camelus	1	Interlaboratory ring-trial	Laborvergleichsuntersuchungen Gbr	21 Tierart
Lippold_2021_A_rep2	9913	0.085	Lippold_2021_A_rep2	cattle	Bos taurus	2	Interlaboratory ring-trial	Laborvergleichsuntersuchungen Gbr	21 Tierart
Lippold_2021_A_rep2	9823	0.063	Lippold_2021_A_rep2	pig	Sus scrofa	2	Interlaboratory ring-trial	Laborvergleichsuntersuchungen Gbr	21 Tierart
Lippold_2021_A_rep2	9940	0.078	Lippold_2021_A_rep2	sheep	Ovis aries	2	Interlaboratory ring-trial	Laborvergleichsuntersuchungen Gbr	21 Tierart
Lippold_2021_A_rep2	9796	0.063	Lippold_2021_A_rep2	horse	Equus caballus	2	Interlaboratory ring-trial	Laborvergleichsuntersuchungen Gbr	21 Tierart
Lippold_2021_A_rep2	9860	0.078	Lippold_2021_A_rep2	red deer	Cervus elaphus	2	Interlaboratory ring-trial	Laborvergleichsuntersuchungen Gbr	21 Tierart
Lippold_2021_A_rep2	30532	0.063	Lippold_2021_A_rep2	fallow deer	Dama dama	2	Interlaboratory ring-trial	Laborvergleichsuntersuchungen Gbr	21 Tierart
Lippold_2021_A_rep2	9858	0.063	Lippold_2021_A_rep2	roe deer	Capreolus capreolus	2	Interlaboratory ring-trial	Laborvergleichsuntersuchungen Gbr	21 Tierart
Lippold_2021_A_rep2	9852	0.063	Lippold_2021_A_rep2	elk	Alces alces	2	Interlaboratory ring-trial	Laborvergleichsuntersuchungen Gbr	21 Tierart
Lippold_2021_A_rep2	9307	0.074	Lippold_2021_A_rep2	marsupials	Macropodidae	2	Interlaboratory ring-trial	Laborvergleichsuntersuchungen Gbr	21 Tierart
Lippold_2021_A_rep2	9986	0.071	Lippold_2021_A_rep2	rabbit	Oryctolagus cuniculus	2	Interlaboratory ring-trial	Laborvergleichsuntersuchungen Gbr	21 Tierart
Lippold_2021_A_rep2	9870	0.061	Lippold_2021_A_rep2	reindeer	Rangifer tarandus	2	Interlaboratory ring-trial	Laborvergleichsuntersuchungen Gbr	21 Tierart
Lippold_2021_A_rep2	9031	0.098	Lippold_2021_A_rep2	chicken	Gallus gallus	2	Interlaboratory ring-trial	Laborvergleichsuntersuchungen Gbr	21 Tierart
Lippold_2021_A_rep2	9103	0.063	Lippold_2021_A_rep2	turkey	Meleagris gallopavo	2	Interlaboratory ring-trial	Laborvergleichsuntersuchungen Gbr	21 Tierart
Lippold_2021_A_rep2	8801	0.078	Lippold_2021_A_rep2	ostrich	Struthio camelus	2	Interlaboratory ring-trial	Laborvergleichsuntersuchungen Gbr	21 Tierart
Lippold_2021_C_rep1	9913	0.25	Lippold_2021_C_rep1	cattle	Bos taurus	1	Interlaboratory ring-trial	Laborvergleichsuntersuchungen Gbr	21 Tierart
Lippold_2021_C_rep1	9823	0.139	Lippold_2021_C_rep1	pig	Sus scrofa	1	Interlaboratory ring-trial	Laborvergleichsuntersuchungen Gbr	21 Tierart
Lippold_2021_C_rep1	9940	0.143	Lippold_2021_C_rep1	sheep	Ovis aries	1	Interlaboratory ring-trial	Laborvergleichsuntersuchungen Gbr	21 Tierart
Lippold_2021_C_rep1	9925	0.164	Lippold_2021_C_rep1	goat	Capra hircus	1	Interlaboratory ring-trial	Laborvergleichsuntersuchungen Gbr	21 Tierart
Lippold_2021_C_rep1	9860	0.121	Lippold_2021_C_rep1	red deer	Cervus elaphus	1	Interlaboratory ring-trial	Laborvergleichsuntersuchungen Gbr	21 Tierart
Lippold_2021_C_rep1	8843	0.078	Lippold_2021_C_rep1	goose	Anser anser	1	Interlaboratory ring-trial	Laborvergleichsuntersuchungen Gbr	21 Tierart
Lippold_2021_C_rep1	8855	0.104	Lippold_2021_C_rep1	muscovy duck	Cairina moschata	1	Interlaboratory ring-trial	Laborvergleichsuntersuchungen Gbr	21 Tierart
Lippold_2021_C_rep2	9913	0.25	Lippold_2021_C_rep2	cattle	Bos taurus	2	Interlaboratory ring-trial	Laborvergleichsuntersuchungen Gbr	21 Tierart
Lippold_2021_C_rep2	9823	0.139	Lippold_2021_C_rep2	pig	Sus scrofa	2	Interlaboratory ring-trial	Laborvergleichsuntersuchungen Gbr	21 Tierart
Lippold_2021_C_rep2	9940	0.143	Lippold_2021_C_rep2	sheep	Ovis aries	2	Interlaboratory ring-trial	Laborvergleichsuntersuchungen Gbr	21 Tierart
Lippold_2021_C_rep2	9925	0.164	Lippold_2021_C_rep2	goat	Capra hircus	2	Interlaboratory ring-trial	Laborvergleichsuntersuchungen Gbr	21 Tierart
Lippold_2021_C_rep2	9860	0.121	Lippold_2021_C_rep2	red deer	Cervus elaphus	2	Interlaboratory ring-trial	Laborvergleichsuntersuchungen Gbr	21 Tierart
Lippold_2021_C_rep2	8843	0.078	Lippold_2021_C_rep2	goose	Anser anser	2	Interlaboratory ring-trial	Laborvergleichsuntersuchungen Gbr	21 Tierart
Lippold_2021_C_rep2	8855	0.104	Lippold_2021_C_rep2	muscovy duck	Cairina moschata	2	Interlaboratory ring-trial	Laborvergleichsuntersuchungen Gbr	21 Tierart
2022-0266899A	9860	0.207	2022-0266899A	red deer	Cervus elaphus	1	Self-mixed	Meat determined by a certified veterinarian and Sanger sequencing	-
2022-0266899A	9983	0.124	2022-0266899A	hare	Lepus europaeus	1	Self-mixed	Meat determined by a certified veterinarian and Sanger sequencing	-
2022-0266899A	9858	0.207	2022-0266899A	roe deer	Capreolus capreolus	1	Self-mixed	Meat determined by a certified veterinarian and Sanger sequencing	-
2022-0266899A	9103	0.231	2022-0266899A	turkey	Meleagris gallopavo	1	Self-mixed	Meat determined by a certified veterinarian and Sanger sequencing	-
2022-0266899A	8801	0.231	2022-0266899A	ostrich	Struthio camelus	1	Self-mixed	Meat determined by a certified veterinarian and Sanger sequencing	-
2022-0266900A	9823	0.155	2022-0266900A	pig	Sus scrofa	1	Self-mixed	Meat determined by a certified veterinarian and Sanger sequencing	-
2022-0266900A	9940	0.088	2022-0266900A	sheep	Ovis aries	1	Self-mixed	Meat determined by a certified veterinarian and Sanger sequencing	-
2022-0266900A	30532	0.078	2022-0266900A	fallow deer	Dama dama	1	Self-mixed	Meat determined by a certified veterinarian and Sanger sequencing	-
2022-0266900A	9986	0.072	2022-0266900A	rabbit	Oryctolagus cuniculus	1	Self-mixed	Meat determined by a certified veterinarian and Sanger sequencing	-
2022-0266900A	9858	0.079	2022-0266900A	roe deer	Capreolus capreolus	1	Self-mixed	Meat determined by a certified veterinarian and Sanger sequencing	-
2022-0266900A	9870	0.048	2022-0266900A	reindeer	Rangifer tarandus	1	Self-mixed	Meat determined by a certified veterinarian and Sanger sequencing	-
2022-0266900A	9307	0.053	2022-0266900A	marsupials	Macropodidae	1	Self-mixed	Meat determined by a certified veterinarian and Sanger sequencing	-
2022-0266900A	9031	0.144	2022-0266900A	chicken	Gallus gallus	1	Self-mixed	Meat determined by a certified veterinarian and Sanger sequencing	-
2022-0266900A	9103	0.117	2022-0266900A	turkey	Meleagris gallopavo	1	Self-mixed	Meat determined by a certified veterinarian and Sanger sequencing	-
2022-0266900A	8843	0.093	2022-0266900A	goose	Anser anser	1	Self-mixed	Meat determined by a certified veterinarian and Sanger sequencing	-
2022-0266900A	9054	0.072	2022-0266900A	pheasant	Phasianus colchicus	1	Self-mixed	Meat determined by a certified veterinarian and Sanger sequencing	-
2022-0266901A	9913	0.111	2022-0266901A	cattle	Bos taurus	1	Self-mixed	Meat determined by a certified veterinarian and Sanger sequencing	-
2022-0266901A	9823	0.088	2022-0266901A	pig	Sus scrofa	1	Self-mixed	Meat determined by a certified veterinarian and Sanger sequencing	-
2022-0266901A	9925	0.139	2022-0266901A	goat	Capra hircus	1	Self-mixed	Meat determined by a certified veterinarian and Sanger sequencing	-
2022-0266901A	9796	0.239	2022-0266901A	horse	Equus caballus	1	Self-mixed	Meat determined by a certified veterinarian and Sanger sequencing	-
2022-0266901A	9860	0.099	2022-0266901A	red deer	Cervus elaphus	1	Self-mixed	Meat determined by a certified veterinarian and Sanger sequencing	-
2022-0266901A	9983	0.08	2022-0266901A	hare	Lepus europaeus	1	Self-mixed	Meat determined by a certified veterinarian and Sanger sequencing	-
2022-0266901A	9852	0.134	2022-0266901A	elk	Alces alces	1	Self-mixed	Meat determined by a certified veterinarian and Sanger sequencing	-
2022-0266901A	8855	0.111	2022-0266901A	muscovy duck	Cairina moschata	1	Self-mixed	Meat determined by a certified veterinarian and Sanger sequencing	-
2022-0266899B	9860	0.207	2022-0266899B	red deer	Cervus elaphus	2	Self-mixed	Meat determined by a certified veterinarian and Sanger sequencing	-
2022-0266899B	9983	0.124	2022-0266899B	hare	Lepus europaeus	2	Self-mixed	Meat determined by a certified veterinarian and Sanger sequencing	-
2022-0266899B	9858	0.207	2022-0266899B	roe deer	Capreolus capreolus	2	Self-mixed	Meat determined by a certified veterinarian and Sanger sequencing	-
2022-0266899B	9103	0.231	2022-0266899B	turkey	Meleagris gallopavo	2	Self-mixed	Meat determined by a certified veterinarian and Sanger sequencing	-
2022-0266899B	8801	0.231	2022-0266899B	ostrich	Struthio camelus	2	Self-mixed	Meat determined by a certified veterinarian and Sanger sequencing	-
2022-0266900B	9823	0.155	2022-0266900B	pig	Sus scrofa	2	Self-mixed	Meat determined by a certified veterinarian and Sanger sequencing	-
2022-0266900B	9940	0.088	2022-0266900B	sheep	Ovis aries	2	Self-mixed	Meat determined by a certified veterinarian and Sanger sequencing	-
2022-0266900B	30532	0.078	2022-0266900B	fallow deer	Dama dama	2	Self-mixed	Meat determined by a certified veterinarian and Sanger sequencing	-
2022-0266900B	9986	0.072	2022-0266900B	rabbit	Oryctolagus cuniculus	2	Self-mixed	Meat determined by a certified veterinarian and Sanger sequencing	-
2022-0266900B	9858	0.079	2022-0266900B	roe deer	Capreolus capreolus	2	Self-mixed	Meat determined by a certified veterinarian and Sanger sequencing	-
2022-0266900B	9870	0.048	2022-0266900B	reindeer	Rangifer tarandus	2	Self-mixed	Meat determined by a certified veterinarian and Sanger sequencing	-
2022-0266900B	9307	0.053	2022-0266900B	marsupials	Macropodidae	2	Self-mixed	Meat determined by a certified veterinarian and Sanger sequencing	-
2022-0266900B	9031	0.144	2022-0266900B	chicken	Gallus gallus	2	Self-mixed	Meat determined by a certified veterinarian and Sanger sequencing	-
2022-0266900B	9103	0.117	2022-0266900B	turkey	Meleagris gallopavo	2	Self-mixed	Meat determined by a certified veterinarian and Sanger sequencing	-
2022-0266900B	8843	0.093	2022-0266900B	goose	Anser anser	2	Self-mixed	Meat determined by a certified veterinarian and Sanger sequencing	-
2022-0266900B	9054	0.072	2022-0266900B	pheasant	Phasianus colchicus	2	Self-mixed	Meat determined by a certified veterinarian and Sanger sequencing	-
2022-0266901B	9913	0.111	2022-0266901B	cattle	Bos taurus	2	Self-mixed	Meat determined by a certified veterinarian and Sanger sequencing	-
2022-0266901B	9823	0.088	2022-0266901B	pig	Sus scrofa	2	Self-mixed	Meat determined by a certified veterinarian and Sanger sequencing	-
2022-0266901B	9925	0.139	2022-0266901B	goat	Capra hircus	2	Self-mixed	Meat determined by a certified veterinarian and Sanger sequencing	-
2022-0266901B	9796	0.239	2022-0266901B	horse	Equus caballus	2	Self-mixed	Meat determined by a certified veterinarian and Sanger sequencing	-
2022-0266901B	9860	0.099	2022-0266901B	red deer	Cervus elaphus	2	Self-mixed	Meat determined by a certified veterinarian and Sanger sequencing	-
2022-0266901B	9983	0.08	2022-0266901B	hare	Lepus europaeus	2	Self-mixed	Meat determined by a certified veterinarian and Sanger sequencing	-
2022-0266901B	9852	0.134	2022-0266901B	elk	Alces alces	2	Self-mixed	Meat determined by a certified veterinarian and Sanger sequencing	-
2022-0266901B	8855	0.111	2022-0266901B	muscovy duck	Cairina moschata	2	Self-mixed	Meat determined by a certified veterinarian and Sanger sequencing	-
p64_2020_20	9823	0.94	p64_2020_20	pig	Sus scrofa	0	Interlaboratory ring-trial	German Federal Office of Consumer Protection and Food Safety (§64-LFGB)	Dobrovolny et al. 2022
p64_2020_20	9940	0.01	p64_2020_20	sheep	Ovis aries	0	Interlaboratory ring-trial	German Federal Office of Consumer Protection and Food Safety (§64-LFGB)	Dobrovolny et al. 2022
p64_2020_20	9913	0.01	p64_2020_20	cattle	Bos taurus	0	Interlaboratory ring-trial	German Federal Office of Consumer Protection and Food Safety (§64-LFGB)	Dobrovolny et al. 2022
p64_2020_20	9925	0.01	p64_2020_20	goat	Capra hircus	0	Interlaboratory ring-trial	German Federal Office of Consumer Protection and Food Safety (§64-LFGB)	Dobrovolny et al. 2022
p64_2020_20	9796	0.01	p64_2020_20	horse	Equus caballus	0	Interlaboratory ring-trial	German Federal Office of Consumer Protection and Food Safety (§64-LFGB)	Dobrovolny et al. 2022
p64_2020_20	9031	0.01	p64_2020_20	chicken	Gallus gallus	0	Interlaboratory ring-trial	German Federal Office of Consumer Protection and Food Safety (§64-LFGB)	Dobrovolny et al. 2022
p64_2020_20	9103	0.01	p64_2020_20	turkey	Meleagris gallopavo	0	Interlaboratory ring-trial	German Federal Office of Consumer Protection and Food Safety (§64-LFGB)	Dobrovolny et al. 2022
p64_2020_21	9913	0.629	p64_2020_21	cattle	Bos taurus	0	Interlaboratory ring-trial	German Federal Office of Consumer Protection and Food Safety (§64-LFGB)	Dobrovolny et al. 2022
p64_2020_21	9823	0.309	p64_2020_21	pig	Sus scrofa	0	Interlaboratory ring-trial	German Federal Office of Consumer Protection and Food Safety (§64-LFGB)	Dobrovolny et al. 2022
p64_2020_21	9940	0.013	p64_2020_21	sheep	Ovis aries	0	Interlaboratory ring-trial	German Federal Office of Consumer Protection and Food Safety (§64-LFGB)	Dobrovolny et al. 2022
p64_2020_21	9796	0.026	p64_2020_21	horse	Equus caballus	0	Interlaboratory ring-trial	German Federal Office of Consumer Protection and Food Safety (§64-LFGB)	Dobrovolny et al. 2022
p64_2020_21	9103	0.005	p64_2020_21	turkey	Meleagris gallopavo	0	Interlaboratory ring-trial	German Federal Office of Consumer Protection and Food Safety (§64-LFGB)	Dobrovolny et al. 2022
p64_2020_26	9913	0.5	p64_2020_26	cattle	Bos taurus	0	Interlaboratory ring-trial	German Federal Office of Consumer Protection and Food Safety (§64-LFGB)	Dobrovolny et al. 2022
p64_2020_26	9823	0.4	p64_2020_26	pig	Sus scrofa	0	Interlaboratory ring-trial	German Federal Office of Consumer Protection and Food Safety (§64-LFGB)	Dobrovolny et al. 2022
p64_2020_26	9031	0.05	p64_2020_26	chicken	Gallus gallus	0	Interlaboratory ring-trial	German Federal Office of Consumer Protection and Food Safety (§64-LFGB)	Dobrovolny et al. 2022
p64_2020_26	9103	0.05	p64_2020_26	turkey	Meleagris gallopavo	0	Interlaboratory ring-trial	German Federal Office of Consumer Protection and Food Safety (§64-LFGB)	Dobrovolny et al. 2022
p64_2020_28_rep1	9823	0.94	p64_2020_28_rep1	pig	Sus scrofa	1	Interlaboratory ring-trial	German Federal Office of Consumer Protection and Food Safety (§64-LFGB)	Dobrovolny et al. 2022
p64_2020_28_rep1	9940	0.01	p64_2020_28_rep1	sheep	Ovis aries	1	Interlaboratory ring-trial	German Federal Office of Consumer Protection and Food Safety (§64-LFGB)	Dobrovolny et al. 2022
p64_2020_28_rep1	9913	0.01	p64_2020_28_rep1	cattle	Bos taurus	1	Interlaboratory ring-trial	German Federal Office of Consumer Protection and Food Safety (§64-LFGB)	Dobrovolny et al. 2022
p64_2020_28_rep1	9925	0.01	p64_2020_28_rep1	goat	Capra hircus	1	Interlaboratory ring-trial	German Federal Office of Consumer Protection and Food Safety (§64-LFGB)	Dobrovolny et al. 2022
p64_2020_28_rep1	9796	0.01	p64_2020_28_rep1	horse	Equus caballus	1	Interlaboratory ring-trial	German Federal Office of Consumer Protection and Food Safety (§64-LFGB)	Dobrovolny et al. 2022
p64_2020_28_rep1	9031	0.01	p64_2020_28_rep1	chicken	Gallus gallus	1	Interlaboratory ring-trial	German Federal Office of Consumer Protection and Food Safety (§64-LFGB)	Dobrovolny et al. 2022
p64_2020_28_rep1	9103	0.01	p64_2020_28_rep1	turkey	Meleagris gallopavo	1	Interlaboratory ring-trial	German Federal Office of Consumer Protection and Food Safety (§64-LFGB)	Dobrovolny et al. 2022
p64_2020_28_rep2	9823	0.94	p64_2020_28_rep2	pig	Sus scrofa	2	Interlaboratory ring-trial	German Federal Office of Consumer Protection and Food Safety (§64-LFGB)	Dobrovolny et al. 2022
p64_2020_28_rep2	9940	0.01	p64_2020_28_rep2	sheep	Ovis aries	2	Interlaboratory ring-trial	German Federal Office of Consumer Protection and Food Safety (§64-LFGB)	Dobrovolny et al. 2022
p64_2020_28_rep2	9913	0.01	p64_2020_28_rep2	cattle	Bos taurus	2	Interlaboratory ring-trial	German Federal Office of Consumer Protection and Food Safety (§64-LFGB)	Dobrovolny et al. 2022
p64_2020_28_rep2	9925	0.01	p64_2020_28_rep2	goat	Capra hircus	2	Interlaboratory ring-trial	German Federal Office of Consumer Protection and Food Safety (§64-LFGB)	Dobrovolny et al. 2022
p64_2020_28_rep2	9796	0.01	p64_2020_28_rep2	horse	Equus caballus	2	Interlaboratory ring-trial	German Federal Office of Consumer Protection and Food Safety (§64-LFGB)	Dobrovolny et al. 2022
p64_2020_28_rep2	9031	0.01	p64_2020_28_rep2	chicken	Gallus gallus	2	Interlaboratory ring-trial	German Federal Office of Consumer Protection and Food Safety (§64-LFGB)	Dobrovolny et al. 2022
p64_2020_28_rep2	9103	0.01	p64_2020_28_rep2	turkey	Meleagris gallopavo	2	Interlaboratory ring-trial	German Federal Office of Consumer Protection and Food Safety (§64-LFGB)	Dobrovolny et al. 2022
p64_2020_34_rep1	9913	0.5	p64_2020_34_rep1	cattle	Bos taurus	1	Interlaboratory ring-trial	German Federal Office of Consumer Protection and Food Safety (§64-LFGB)	Dobrovolny et al. 2022
p64_2020_34_rep1	9823	0.4	p64_2020_34_rep1	pig	Sus scrofa	1	Interlaboratory ring-trial	German Federal Office of Consumer Protection and Food Safety (§64-LFGB)	Dobrovolny et al. 2022
p64_2020_34_rep1	9031	0.05	p64_2020_34_rep1	chicken	Gallus gallus	1	Interlaboratory ring-trial	German Federal Office of Consumer Protection and Food Safety (§64-LFGB)	Dobrovolny et al. 2022
p64_2020_34_rep1	9103	0.05	p64_2020_34_rep1	turkey	Meleagris gallopavo	1	Interlaboratory ring-trial	German Federal Office of Consumer Protection and Food Safety (§64-LFGB)	Dobrovolny et al. 2022
p64_2020_34_rep2	9913	0.5	p64_2020_34_rep2	cattle	Bos taurus	2	Interlaboratory ring-trial	German Federal Office of Consumer Protection and Food Safety (§64-LFGB)	Dobrovolny et al. 2022
p64_2020_34_rep2	9823	0.4	p64_2020_34_rep2	pig	Sus scrofa	2	Interlaboratory ring-trial	German Federal Office of Consumer Protection and Food Safety (§64-LFGB)	Dobrovolny et al. 2022
p64_2020_34_rep2	9031	0.05	p64_2020_34_rep2	chicken	Gallus gallus	2	Interlaboratory ring-trial	German Federal Office of Consumer Protection and Food Safety (§64-LFGB)	Dobrovolny et al. 2022
p64_2020_34_rep2	9103	0.05	p64_2020_34_rep2	turkey	Meleagris gallopavo	2	Interlaboratory ring-trial	German Federal Office of Consumer Protection and Food Safety (§64-LFGB)	Dobrovolny et al. 2022
Spike_1_rep1	9913	0.97	Spike_1_rep1	cattle	Bos taurus	1	Self-mixed	Meat determined by a certified veterinarian and Sanger sequencing	-
Spike_1_rep1	9852	0.01	Spike_1_rep1	elk	Alces alces	1	Self-mixed	Meat determined by a certified veterinarian and Sanger sequencing	-
Spike_1_rep1	9870	0.01	Spike_1_rep1	reindeer	Rangifer tarandus	1	Self-mixed	Meat determined by a certified veterinarian and Sanger sequencing	-
Spike_1_rep1	59523	0.01	Spike_1_rep1	springbok	Antidorcas marsupialis	1	Self-mixed	Meat determined by a certified veterinarian and Sanger sequencing	-
Spike_1_rep2	9913	0.97	Spike_1_rep2	cattle	Bos taurus	2	Self-mixed	Meat determined by a certified veterinarian and Sanger sequencing	-
Spike_1_rep2	9852	0.01	Spike_1_rep2	elk	Alces alces	2	Self-mixed	Meat determined by a certified veterinarian and Sanger sequencing	-
Spike_1_rep2	9870	0.01	Spike_1_rep2	reindeer	Rangifer tarandus	2	Self-mixed	Meat determined by a certified veterinarian and Sanger sequencing	-
Spike_1_rep2	59523	0.01	Spike_1_rep2	springbok	Antidorcas marsupialis	2	Self-mixed	Meat determined by a certified veterinarian and Sanger sequencing	-
Spike_3_rep1	8839	0.97	Spike_3_rep1	mallard	Anas platyrhynchos	1	Self-mixed	Meat determined by a certified veterinarian and Sanger sequencing	-
Spike_3_rep1	8843	0.01	Spike_3_rep1	goose	Anser anser	1	Self-mixed	Meat determined by a certified veterinarian and Sanger sequencing	-
Spike_3_rep1	93934	0.01	Spike_3_rep1	quail	Coturnix japonica	1	Self-mixed	Meat determined by a certified veterinarian and Sanger sequencing	-
Spike_3_rep1	8996	0.01	Spike_3_rep1	helmeted guineafowl	Numida meleagris	1	Self-mixed	Meat determined by a certified veterinarian and Sanger sequencing	-
Spike_3_rep2	8839	0.97	Spike_3_rep2	mallard	Anas platyrhynchos	2	Self-mixed	Meat determined by a certified veterinarian and Sanger sequencing	-
Spike_3_rep2	8843	0.01	Spike_3_rep2	goose	Anser anser	2	Self-mixed	Meat determined by a certified veterinarian and Sanger sequencing	-
Spike_3_rep2	93934	0.01	Spike_3_rep2	quail	Coturnix japonica	2	Self-mixed	Meat determined by a certified veterinarian and Sanger sequencing	-
Spike_3_rep2	8996	0.01	Spike_3_rep2	helmeted guineafowl	Numida meleagris	2	Self-mixed	Meat determined by a certified veterinarian and Sanger sequencing	-
Spike_4_rep1	8839	0.97	Spike_4_rep1	mallard	Anas platyrhynchos	1	Self-mixed	Meat determined by a certified veterinarian and Sanger sequencing	-
Spike_4_rep1	9054	0.01	Spike_4_rep1	pheasant	Phasianus colchicus	1	Self-mixed	Meat determined by a certified veterinarian and Sanger sequencing	-
Spike_4_rep1	9103	0.01	Spike_4_rep1	turkey	Meleagris gallopavo	1	Self-mixed	Meat determined by a certified veterinarian and Sanger sequencing	-
Spike_4_rep1	8801	0.01	Spike_4_rep1	ostrich	Struthio camelus	1	Self-mixed	Meat determined by a certified veterinarian and Sanger sequencing	-
Spike_4_rep2	8839	0.97	Spike_4_rep2	mallard	Anas platyrhynchos	2	Self-mixed	Meat determined by a certified veterinarian and Sanger sequencing	-
Spike_4_rep2	9054	0.01	Spike_4_rep2	pheasant	Phasianus colchicus	2	Self-mixed	Meat determined by a certified veterinarian and Sanger sequencing	-
Spike_4_rep2	9103	0.01	Spike_4_rep2	turkey	Meleagris gallopavo	2	Self-mixed	Meat determined by a certified veterinarian and Sanger sequencing	-
Spike_4_rep2	8801	0.01	Spike_4_rep2	ostrich	Struthio camelus	2	Self-mixed	Meat determined by a certified veterinarian and Sanger sequencing	-
Spike_5_rep1	9823	0.97	Spike_5_rep1	pig	Sus scrofa	1	Self-mixed	Meat determined by a certified veterinarian and Sanger sequencing	-
Spike_5_rep1	9860	0.01	Spike_5_rep1	red deer	Cervus elaphus	1	Self-mixed	Meat determined by a certified veterinarian and Sanger sequencing	-
Spike_5_rep1	30532	0.01	Spike_5_rep1	fallow deer	Dama dama	1	Self-mixed	Meat determined by a certified veterinarian and Sanger sequencing	-
Spike_5_rep1	9858	0.01	Spike_5_rep1	roe deer	Capreolus capreolus	1	Self-mixed	Meat determined by a certified veterinarian and Sanger sequencing	-
Spike_5_rep2	9823	0.97	Spike_5_rep2	pig	Sus scrofa	2	Self-mixed	Meat determined by a certified veterinarian and Sanger sequencing	-
Spike_5_rep2	9860	0.01	Spike_5_rep2	red deer	Cervus elaphus	2	Self-mixed	Meat determined by a certified veterinarian and Sanger sequencing	-
Spike_5_rep2	30532	0.01	Spike_5_rep2	fallow deer	Dama dama	2	Self-mixed	Meat determined by a certified veterinarian and Sanger sequencing	-
Spike_5_rep2	9858	0.01	Spike_5_rep2	roe deer	Capreolus capreolus	2	Self-mixed	Meat determined by a certified veterinarian and Sanger sequencing	-
Spike_H1	9031	0.8	Spike_H1	chicken	Gallus gallus	0	Self-mixed	Meat determined by a certified veterinarian and Sanger sequencing	-
Spike_H1	30532	0.01	Spike_H1	fallow deer	Dama dama	0	Self-mixed	Meat determined by a certified veterinarian and Sanger sequencing	-
Spike_H1	9852	0.01	Spike_H1	elk	Alces alces	0	Self-mixed	Meat determined by a certified veterinarian and Sanger sequencing	-
Spike_H1	8839	0.01	Spike_H1	mallard	Anas platyrhynchos	0	Self-mixed	Meat determined by a certified veterinarian and Sanger sequencing	-
Spike_H1	9793	0.01	Spike_H1	donkey	Equus asinus	0	Self-mixed	Meat determined by a certified veterinarian and Sanger sequencing	-
Spike_H1	9054	0.01	Spike_H1	pheasant	Phasianus colchicus	0	Self-mixed	Meat determined by a certified veterinarian and Sanger sequencing	-
Spike_H1	8843	0.01	Spike_H1	goose	Anser anser	0	Self-mixed	Meat determined by a certified veterinarian and Sanger sequencing	-
Spike_H1	9983	0.01	Spike_H1	hare	Lepus europaeus	0	Self-mixed	Meat determined by a certified veterinarian and Sanger sequencing	-
Spike_H1	9986	0.01	Spike_H1	rabbit	Oryctolagus cuniculus	0	Self-mixed	Meat determined by a certified veterinarian and Sanger sequencing	-
Spike_H1	9796	0.01	Spike_H1	horse	Equus caballus	0	Self-mixed	Meat determined by a certified veterinarian and Sanger sequencing	-
Spike_H1	9103	0.01	Spike_H1	turkey	Meleagris gallopavo	0	Self-mixed	Meat determined by a certified veterinarian and Sanger sequencing	-
Spike_H1	9858	0.01	Spike_H1	roe deer	Capreolus capreolus	0	Self-mixed	Meat determined by a certified veterinarian and Sanger sequencing	-
Spike_H1	9870	0.01	Spike_H1	reindeer	Rangifer tarandus	0	Self-mixed	Meat determined by a certified veterinarian and Sanger sequencing	-
Spike_H1	9913	0.01	Spike_H1	cattle	Bos taurus	0	Self-mixed	Meat determined by a certified veterinarian and Sanger sequencing	-
Spike_H1	9860	0.01	Spike_H1	red deer	Cervus elaphus	0	Self-mixed	Meat determined by a certified veterinarian and Sanger sequencing	-
Spike_H1	9940	0.01	Spike_H1	sheep	Ovis aries	0	Self-mixed	Meat determined by a certified veterinarian and Sanger sequencing	-
Spike_H1	9823	0.01	Spike_H1	pig	Sus scrofa	0	Self-mixed	Meat determined by a certified veterinarian and Sanger sequencing	-
Spike_H1	9863	0.01	Spike_H1	sika deer	Cervus nippon	0	Self-mixed	Meat determined by a certified veterinarian and Sanger sequencing	-
Spike_H1	8801	0.01	Spike_H1	ostrich	Struthio camelus	0	Self-mixed	Meat determined by a certified veterinarian and Sanger sequencing	-
Spike_H1	93934	0.01	Spike_H1	quail	Coturnix japonica	0	Self-mixed	Meat determined by a certified veterinarian and Sanger sequencing	-
Spike_H1	9925	0.01	Spike_H1	goat	Capra hircus	0	Self-mixed	Meat determined by a certified veterinarian and Sanger sequencing	-
Spike_P1	9103	0.8	Spike_P1	turkey	Meleagris gallopavo	0	Self-mixed	Meat determined by a certified veterinarian and Sanger sequencing	-
Spike_P1	30532	0.01	Spike_P1	fallow deer	Dama dama	0	Self-mixed	Meat determined by a certified veterinarian and Sanger sequencing	-
Spike_P1	9852	0.01	Spike_P1	elk	Alces alces	0	Self-mixed	Meat determined by a certified veterinarian and Sanger sequencing	-
Spike_P1	8839	0.01	Spike_P1	mallard	Anas platyrhynchos	0	Self-mixed	Meat determined by a certified veterinarian and Sanger sequencing	-
Spike_P1	9793	0.01	Spike_P1	donkey	Equus asinus	0	Self-mixed	Meat determined by a certified veterinarian and Sanger sequencing	-
Spike_P1	9054	0.01	Spike_P1	pheasant	Phasianus colchicus	0	Self-mixed	Meat determined by a certified veterinarian and Sanger sequencing	-
Spike_P1	8843	0.01	Spike_P1	goose	Anser anser	0	Self-mixed	Meat determined by a certified veterinarian and Sanger sequencing	-
Spike_P1	9983	0.01	Spike_P1	hare	Lepus europaeus	0	Self-mixed	Meat determined by a certified veterinarian and Sanger sequencing	-
Spike_P1	9031	0.01	Spike_P1	chicken	Gallus gallus	0	Self-mixed	Meat determined by a certified veterinarian and Sanger sequencing	-
Spike_P1	9986	0.01	Spike_P1	rabbit	Oryctolagus cuniculus	0	Self-mixed	Meat determined by a certified veterinarian and Sanger sequencing	-
Spike_P1	9796	0.01	Spike_P1	horse	Equus caballus	0	Self-mixed	Meat determined by a certified veterinarian and Sanger sequencing	-
Spike_P1	9858	0.01	Spike_P1	roe deer	Capreolus capreolus	0	Self-mixed	Meat determined by a certified veterinarian and Sanger sequencing	-
Spike_P1	9870	0.01	Spike_P1	reindeer	Rangifer tarandus	0	Self-mixed	Meat determined by a certified veterinarian and Sanger sequencing	-
Spike_P1	9913	0.01	Spike_P1	cattle	Bos taurus	0	Self-mixed	Meat determined by a certified veterinarian and Sanger sequencing	-
Spike_P1	9860	0.01	Spike_P1	red deer	Cervus elaphus	0	Self-mixed	Meat determined by a certified veterinarian and Sanger sequencing	-
Spike_P1	9940	0.01	Spike_P1	sheep	Ovis aries	0	Self-mixed	Meat determined by a certified veterinarian and Sanger sequencing	-
Spike_P1	9823	0.01	Spike_P1	pig	Sus scrofa	0	Self-mixed	Meat determined by a certified veterinarian and Sanger sequencing	-
Spike_P1	9863	0.01	Spike_P1	sika deer	Cervus nippon	0	Self-mixed	Meat determined by a certified veterinarian and Sanger sequencing	-
Spike_P1	8801	0.01	Spike_P1	ostrich	Struthio camelus	0	Self-mixed	Meat determined by a certified veterinarian and Sanger sequencing	-
Spike_P1	93934	0.01	Spike_P1	quail	Coturnix japonica	0	Self-mixed	Meat determined by a certified veterinarian and Sanger sequencing	-
Spike_P1	9925	0.01	Spike_P1	goat	Capra hircus	0	Self-mixed	Meat determined by a certified veterinarian and Sanger sequencing	-
Spike_R1	9913	0.8	Spike_R1	cattle	Bos taurus	0	Self-mixed	Meat determined by a certified veterinarian and Sanger sequencing	-
Spike_R1	30532	0.01	Spike_R1	fallow deer	Dama dama	0	Self-mixed	Meat determined by a certified veterinarian and Sanger sequencing	-
Spike_R1	9852	0.01	Spike_R1	elk	Alces alces	0	Self-mixed	Meat determined by a certified veterinarian and Sanger sequencing	-
Spike_R1	8839	0.01	Spike_R1	mallard	Anas platyrhynchos	0	Self-mixed	Meat determined by a certified veterinarian and Sanger sequencing	-
Spike_R1	9793	0.01	Spike_R1	donkey	Equus asinus	0	Self-mixed	Meat determined by a certified veterinarian and Sanger sequencing	-
Spike_R1	9054	0.01	Spike_R1	pheasant	Phasianus colchicus	0	Self-mixed	Meat determined by a certified veterinarian and Sanger sequencing	-
Spike_R1	8843	0.01	Spike_R1	goose	Anser anser	0	Self-mixed	Meat determined by a certified veterinarian and Sanger sequencing	-
Spike_R1	9983	0.01	Spike_R1	hare	Lepus europaeus	0	Self-mixed	Meat determined by a certified veterinarian and Sanger sequencing	-
Spike_R1	9031	0.01	Spike_R1	chicken	Gallus gallus	0	Self-mixed	Meat determined by a certified veterinarian and Sanger sequencing	-
Spike_R1	9986	0.01	Spike_R1	rabbit	Oryctolagus cuniculus	0	Self-mixed	Meat determined by a certified veterinarian and Sanger sequencing	-
Spike_R1	9796	0.01	Spike_R1	horse	Equus caballus	0	Self-mixed	Meat determined by a certified veterinarian and Sanger sequencing	-
Spike_R1	9103	0.01	Spike_R1	turkey	Meleagris gallopavo	0	Self-mixed	Meat determined by a certified veterinarian and Sanger sequencing	-
Spike_R1	9858	0.01	Spike_R1	roe deer	Capreolus capreolus	0	Self-mixed	Meat determined by a certified veterinarian and Sanger sequencing	-
Spike_R1	9870	0.01	Spike_R1	reindeer	Rangifer tarandus	0	Self-mixed	Meat determined by a certified veterinarian and Sanger sequencing	-
Spike_R1	9860	0.01	Spike_R1	red deer	Cervus elaphus	0	Self-mixed	Meat determined by a certified veterinarian and Sanger sequencing	-
Spike_R1	9940	0.01	Spike_R1	sheep	Ovis aries	0	Self-mixed	Meat determined by a certified veterinarian and Sanger sequencing	-
Spike_R1	9823	0.01	Spike_R1	pig	Sus scrofa	0	Self-mixed	Meat determined by a certified veterinarian and Sanger sequencing	-
Spike_R1	9863	0.01	Spike_R1	sika deer	Cervus nippon	0	Self-mixed	Meat determined by a certified veterinarian and Sanger sequencing	-
Spike_R1	8801	0.01	Spike_R1	ostrich	Struthio camelus	0	Self-mixed	Meat determined by a certified veterinarian and Sanger sequencing	-
Spike_R1	93934	0.01	Spike_R1	quail	Coturnix japonica	0	Self-mixed	Meat determined by a certified veterinarian and Sanger sequencing	-
Spike_R1	9925	0.01	Spike_R1	goat	Capra hircus	0	Self-mixed	Meat determined by a certified veterinarian and Sanger sequencing	-
Spike_Reh1	9858	0.8	Spike_Reh1	roe deer	Capreolus capreolus	0	Self-mixed	Meat determined by a certified veterinarian and Sanger sequencing	-
Spike_Reh1	30532	0.01	Spike_Reh1	fallow deer	Dama dama	0	Self-mixed	Meat determined by a certified veterinarian and Sanger sequencing	-
Spike_Reh1	9852	0.01	Spike_Reh1	elk	Alces alces	0	Self-mixed	Meat determined by a certified veterinarian and Sanger sequencing	-
Spike_Reh1	8839	0.01	Spike_Reh1	mallard	Anas platyrhynchos	0	Self-mixed	Meat determined by a certified veterinarian and Sanger sequencing	-
Spike_Reh1	9793	0.01	Spike_Reh1	donkey	Equus asinus	0	Self-mixed	Meat determined by a certified veterinarian and Sanger sequencing	-
Spike_Reh1	9054	0.01	Spike_Reh1	pheasant	Phasianus colchicus	0	Self-mixed	Meat determined by a certified veterinarian and Sanger sequencing	-
Spike_Reh1	8843	0.01	Spike_Reh1	goose	Anser anser	0	Self-mixed	Meat determined by a certified veterinarian and Sanger sequencing	-
Spike_Reh1	9983	0.01	Spike_Reh1	hare	Lepus europaeus	0	Self-mixed	Meat determined by a certified veterinarian and Sanger sequencing	-
Spike_Reh1	9031	0.01	Spike_Reh1	chicken	Gallus gallus	0	Self-mixed	Meat determined by a certified veterinarian and Sanger sequencing	-
Spike_Reh1	9986	0.01	Spike_Reh1	rabbit	Oryctolagus cuniculus	0	Self-mixed	Meat determined by a certified veterinarian and Sanger sequencing	-
Spike_Reh1	9796	0.01	Spike_Reh1	horse	Equus caballus	0	Self-mixed	Meat determined by a certified veterinarian and Sanger sequencing	-
Spike_Reh1	9103	0.01	Spike_Reh1	turkey	Meleagris gallopavo	0	Self-mixed	Meat determined by a certified veterinarian and Sanger sequencing	-
Spike_Reh1	9870	0.01	Spike_Reh1	reindeer	Rangifer tarandus	0	Self-mixed	Meat determined by a certified veterinarian and Sanger sequencing	-
Spike_Reh1	9913	0.01	Spike_Reh1	cattle	Bos taurus	0	Self-mixed	Meat determined by a certified veterinarian and Sanger sequencing	-
Spike_Reh1	9860	0.01	Spike_Reh1	red deer	Cervus elaphus	0	Self-mixed	Meat determined by a certified veterinarian and Sanger sequencing	-
Spike_Reh1	9940	0.01	Spike_Reh1	sheep	Ovis aries	0	Self-mixed	Meat determined by a certified veterinarian and Sanger sequencing	-
Spike_Reh1	9823	0.01	Spike_Reh1	pig	Sus scrofa	0	Self-mixed	Meat determined by a certified veterinarian and Sanger sequencing	-
Spike_Reh1	9863	0.01	Spike_Reh1	sika deer	Cervus nippon	0	Self-mixed	Meat determined by a certified veterinarian and Sanger sequencing	-
Spike_Reh1	8801	0.01	Spike_Reh1	ostrich	Struthio camelus	0	Self-mixed	Meat determined by a certified veterinarian and Sanger sequencing	-
Spike_Reh1	93934	0.01	Spike_Reh1	quail	Coturnix japonica	0	Self-mixed	Meat determined by a certified veterinarian and Sanger sequencing	-
Spike_Reh1	9925	0.01	Spike_Reh1	goat	Capra hircus	0	Self-mixed	Meat determined by a certified veterinarian and Sanger sequencing	-
Spike_RW1_rep1	9860	0.8	Spike_RW1_rep1	red deer	Cervus elaphus	1	Self-mixed	Meat determined by a certified veterinarian and Sanger sequencing	-
Spike_RW1_rep1	30532	0.01	Spike_RW1_rep1	fallow deer	Dama dama	1	Self-mixed	Meat determined by a certified veterinarian and Sanger sequencing	-
Spike_RW1_rep1	9852	0.01	Spike_RW1_rep1	elk	Alces alces	1	Self-mixed	Meat determined by a certified veterinarian and Sanger sequencing	-
Spike_RW1_rep1	8839	0.01	Spike_RW1_rep1	mallard	Anas platyrhynchos	1	Self-mixed	Meat determined by a certified veterinarian and Sanger sequencing	-
Spike_RW1_rep1	9793	0.01	Spike_RW1_rep1	donkey	Equus asinus	1	Self-mixed	Meat determined by a certified veterinarian and Sanger sequencing	-
Spike_RW1_rep1	9054	0.01	Spike_RW1_rep1	pheasant	Phasianus colchicus	1	Self-mixed	Meat determined by a certified veterinarian and Sanger sequencing	-
Spike_RW1_rep1	8843	0.01	Spike_RW1_rep1	goose	Anser anser	1	Self-mixed	Meat determined by a certified veterinarian and Sanger sequencing	-
Spike_RW1_rep1	9983	0.01	Spike_RW1_rep1	hare	Lepus europaeus	1	Self-mixed	Meat determined by a certified veterinarian and Sanger sequencing	-
Spike_RW1_rep1	9031	0.01	Spike_RW1_rep1	chicken	Gallus gallus	1	Self-mixed	Meat determined by a certified veterinarian and Sanger sequencing	-
Spike_RW1_rep1	9986	0.01	Spike_RW1_rep1	rabbit	Oryctolagus cuniculus	1	Self-mixed	Meat determined by a certified veterinarian and Sanger sequencing	-
Spike_RW1_rep1	9796	0.01	Spike_RW1_rep1	horse	Equus caballus	1	Self-mixed	Meat determined by a certified veterinarian and Sanger sequencing	-
Spike_RW1_rep1	9103	0.01	Spike_RW1_rep1	turkey	Meleagris gallopavo	1	Self-mixed	Meat determined by a certified veterinarian and Sanger sequencing	-
Spike_RW1_rep1	9858	0.01	Spike_RW1_rep1	roe deer	Capreolus capreolus	1	Self-mixed	Meat determined by a certified veterinarian and Sanger sequencing	-
Spike_RW1_rep1	9870	0.01	Spike_RW1_rep1	reindeer	Rangifer tarandus	1	Self-mixed	Meat determined by a certified veterinarian and Sanger sequencing	-
Spike_RW1_rep1	9913	0.01	Spike_RW1_rep1	cattle	Bos taurus	1	Self-mixed	Meat determined by a certified veterinarian and Sanger sequencing	-
Spike_RW1_rep1	9940	0.01	Spike_RW1_rep1	sheep	Ovis aries	1	Self-mixed	Meat determined by a certified veterinarian and Sanger sequencing	-
Spike_RW1_rep1	9823	0.01	Spike_RW1_rep1	pig	Sus scrofa	1	Self-mixed	Meat determined by a certified veterinarian and Sanger sequencing	-
Spike_RW1_rep1	9863	0.01	Spike_RW1_rep1	sika deer	Cervus nippon	1	Self-mixed	Meat determined by a certified veterinarian and Sanger sequencing	-
Spike_RW1_rep1	8801	0.01	Spike_RW1_rep1	ostrich	Struthio camelus	1	Self-mixed	Meat determined by a certified veterinarian and Sanger sequencing	-
Spike_RW1_rep1	93934	0.01	Spike_RW1_rep1	quail	Coturnix japonica	1	Self-mixed	Meat determined by a certified veterinarian and Sanger sequencing	-
Spike_RW1_rep1	9925	0.01	Spike_RW1_rep1	goat	Capra hircus	1	Self-mixed	Meat determined by a certified veterinarian and Sanger sequencing	-
Spike_RW1_rep2	9860	0.8	Spike_RW1_rep2	red deer	Cervus elaphus	2	Self-mixed	Meat determined by a certified veterinarian and Sanger sequencing	-
Spike_RW1_rep2	30532	0.01	Spike_RW1_rep2	fallow deer	Dama dama	2	Self-mixed	Meat determined by a certified veterinarian and Sanger sequencing	-
Spike_RW1_rep2	9852	0.01	Spike_RW1_rep2	elk	Alces alces	2	Self-mixed	Meat determined by a certified veterinarian and Sanger sequencing	-
Spike_RW1_rep2	8839	0.01	Spike_RW1_rep2	mallard	Anas platyrhynchos	2	Self-mixed	Meat determined by a certified veterinarian and Sanger sequencing	-
Spike_RW1_rep2	9793	0.01	Spike_RW1_rep2	donkey	Equus asinus	2	Self-mixed	Meat determined by a certified veterinarian and Sanger sequencing	-
Spike_RW1_rep2	9054	0.01	Spike_RW1_rep2	pheasant	Phasianus colchicus	2	Self-mixed	Meat determined by a certified veterinarian and Sanger sequencing	-
Spike_RW1_rep2	8843	0.01	Spike_RW1_rep2	goose	Anser anser	2	Self-mixed	Meat determined by a certified veterinarian and Sanger sequencing	-
Spike_RW1_rep2	9983	0.01	Spike_RW1_rep2	hare	Lepus europaeus	2	Self-mixed	Meat determined by a certified veterinarian and Sanger sequencing	-
Spike_RW1_rep2	9031	0.01	Spike_RW1_rep2	chicken	Gallus gallus	2	Self-mixed	Meat determined by a certified veterinarian and Sanger sequencing	-
Spike_RW1_rep2	9986	0.01	Spike_RW1_rep2	rabbit	Oryctolagus cuniculus	2	Self-mixed	Meat determined by a certified veterinarian and Sanger sequencing	-
Spike_RW1_rep2	9796	0.01	Spike_RW1_rep2	horse	Equus caballus	2	Self-mixed	Meat determined by a certified veterinarian and Sanger sequencing	-
Spike_RW1_rep2	9103	0.01	Spike_RW1_rep2	turkey	Meleagris gallopavo	2	Self-mixed	Meat determined by a certified veterinarian and Sanger sequencing	-
Spike_RW1_rep2	9858	0.01	Spike_RW1_rep2	roe deer	Capreolus capreolus	2	Self-mixed	Meat determined by a certified veterinarian and Sanger sequencing	-
Spike_RW1_rep2	9870	0.01	Spike_RW1_rep2	reindeer	Rangifer tarandus	2	Self-mixed	Meat determined by a certified veterinarian and Sanger sequencing	-
Spike_RW1_rep2	9913	0.01	Spike_RW1_rep2	cattle	Bos taurus	2	Self-mixed	Meat determined by a certified veterinarian and Sanger sequencing	-
Spike_RW1_rep2	9940	0.01	Spike_RW1_rep2	sheep	Ovis aries	2	Self-mixed	Meat determined by a certified veterinarian and Sanger sequencing	-
Spike_RW1_rep2	9823	0.01	Spike_RW1_rep2	pig	Sus scrofa	2	Self-mixed	Meat determined by a certified veterinarian and Sanger sequencing	-
Spike_RW1_rep2	9863	0.01	Spike_RW1_rep2	sika deer	Cervus nippon	2	Self-mixed	Meat determined by a certified veterinarian and Sanger sequencing	-
Spike_RW1_rep2	8801	0.01	Spike_RW1_rep2	ostrich	Struthio camelus	2	Self-mixed	Meat determined by a certified veterinarian and Sanger sequencing	-
Spike_RW1_rep2	93934	0.01	Spike_RW1_rep2	quail	Coturnix japonica	2	Self-mixed	Meat determined by a certified veterinarian and Sanger sequencing	-
Spike_RW1_rep2	9925	0.01	Spike_RW1_rep2	goat	Capra hircus	2	Self-mixed	Meat determined by a certified veterinarian and Sanger sequencing	-
Spike_S1	9823	0.8	Spike_S1	pig	Sus scrofa	0	Self-mixed	Meat determined by a certified veterinarian and Sanger sequencing	-
Spike_S1	30532	0.01	Spike_S1	fallow deer	Dama dama	0	Self-mixed	Meat determined by a certified veterinarian and Sanger sequencing	-
Spike_S1	9852	0.01	Spike_S1	elk	Alces alces	0	Self-mixed	Meat determined by a certified veterinarian and Sanger sequencing	-
Spike_S1	8839	0.01	Spike_S1	mallard	Anas platyrhynchos	0	Self-mixed	Meat determined by a certified veterinarian and Sanger sequencing	-
Spike_S1	9793	0.01	Spike_S1	donkey	Equus asinus	0	Self-mixed	Meat determined by a certified veterinarian and Sanger sequencing	-
Spike_S1	9054	0.01	Spike_S1	pheasant	Phasianus colchicus	0	Self-mixed	Meat determined by a certified veterinarian and Sanger sequencing	-
Spike_S1	8843	0.01	Spike_S1	goose	Anser anser	0	Self-mixed	Meat determined by a certified veterinarian and Sanger sequencing	-
Spike_S1	9983	0.01	Spike_S1	hare	Lepus europaeus	0	Self-mixed	Meat determined by a certified veterinarian and Sanger sequencing	-
Spike_S1	9031	0.01	Spike_S1	chicken	Gallus gallus	0	Self-mixed	Meat determined by a certified veterinarian and Sanger sequencing	-
Spike_S1	9986	0.01	Spike_S1	rabbit	Oryctolagus cuniculus	0	Self-mixed	Meat determined by a certified veterinarian and Sanger sequencing	-
Spike_S1	9796	0.01	Spike_S1	horse	Equus caballus	0	Self-mixed	Meat determined by a certified veterinarian and Sanger sequencing	-
Spike_S1	9103	0.01	Spike_S1	turkey	Meleagris gallopavo	0	Self-mixed	Meat determined by a certified veterinarian and Sanger sequencing	-
Spike_S1	9858	0.01	Spike_S1	roe deer	Capreolus capreolus	0	Self-mixed	Meat determined by a certified veterinarian and Sanger sequencing	-
Spike_S1	9870	0.01	Spike_S1	reindeer	Rangifer tarandus	0	Self-mixed	Meat determined by a certified veterinarian and Sanger sequencing	-
Spike_S1	9913	0.01	Spike_S1	cattle	Bos taurus	0	Self-mixed	Meat determined by a certified veterinarian and Sanger sequencing	-
Spike_S1	9860	0.01	Spike_S1	red deer	Cervus elaphus	0	Self-mixed	Meat determined by a certified veterinarian and Sanger sequencing	-
Spike_S1	9940	0.01	Spike_S1	sheep	Ovis aries	0	Self-mixed	Meat determined by a certified veterinarian and Sanger sequencing	-
Spike_S1	9863	0.01	Spike_S1	sika deer	Cervus nippon	0	Self-mixed	Meat determined by a certified veterinarian and Sanger sequencing	-
Spike_S1	8801	0.01	Spike_S1	ostrich	Struthio camelus	0	Self-mixed	Meat determined by a certified veterinarian and Sanger sequencing	-
Spike_S1	93934	0.01	Spike_S1	quail	Coturnix japonica	0	Self-mixed	Meat determined by a certified veterinarian and Sanger sequencing	-
Spike_S1	9925	0.01	Spike_S1	goat	Capra hircus	0	Self-mixed	Meat determined by a certified veterinarian and Sanger sequencing	-
Spike_Sf1	9940	0.8	Spike_Sf1	sheep	Ovis aries	0	Self-mixed	Meat determined by a certified veterinarian and Sanger sequencing	-
Spike_Sf1	30532	0.01	Spike_Sf1	fallow deer	Dama dama	0	Self-mixed	Meat determined by a certified veterinarian and Sanger sequencing	-
Spike_Sf1	9852	0.01	Spike_Sf1	elk	Alces alces	0	Self-mixed	Meat determined by a certified veterinarian and Sanger sequencing	-
Spike_Sf1	8839	0.01	Spike_Sf1	mallard	Anas platyrhynchos	0	Self-mixed	Meat determined by a certified veterinarian and Sanger sequencing	-
Spike_Sf1	9793	0.01	Spike_Sf1	donkey	Equus asinus	0	Self-mixed	Meat determined by a certified veterinarian and Sanger sequencing	-
Spike_Sf1	9054	0.01	Spike_Sf1	pheasant	Phasianus colchicus	0	Self-mixed	Meat determined by a certified veterinarian and Sanger sequencing	-
Spike_Sf1	8843	0.01	Spike_Sf1	goose	Anser anser	0	Self-mixed	Meat determined by a certified veterinarian and Sanger sequencing	-
Spike_Sf1	9983	0.01	Spike_Sf1	hare	Lepus europaeus	0	Self-mixed	Meat determined by a certified veterinarian and Sanger sequencing	-
Spike_Sf1	9031	0.01	Spike_Sf1	chicken	Gallus gallus	0	Self-mixed	Meat determined by a certified veterinarian and Sanger sequencing	-
Spike_Sf1	9986	0.01	Spike_Sf1	rabbit	Oryctolagus cuniculus	0	Self-mixed	Meat determined by a certified veterinarian and Sanger sequencing	-
Spike_Sf1	9796	0.01	Spike_Sf1	horse	Equus caballus	0	Self-mixed	Meat determined by a certified veterinarian and Sanger sequencing	-
Spike_Sf1	9103	0.01	Spike_Sf1	turkey	Meleagris gallopavo	0	Self-mixed	Meat determined by a certified veterinarian and Sanger sequencing	-
Spike_Sf1	9858	0.01	Spike_Sf1	roe deer	Capreolus capreolus	0	Self-mixed	Meat determined by a certified veterinarian and Sanger sequencing	-
Spike_Sf1	9870	0.01	Spike_Sf1	reindeer	Rangifer tarandus	0	Self-mixed	Meat determined by a certified veterinarian and Sanger sequencing	-
Spike_Sf1	9913	0.01	Spike_Sf1	cattle	Bos taurus	0	Self-mixed	Meat determined by a certified veterinarian and Sanger sequencing	-
Spike_Sf1	9860	0.01	Spike_Sf1	red deer	Cervus elaphus	0	Self-mixed	Meat determined by a certified veterinarian and Sanger sequencing	-
Spike_Sf1	9823	0.01	Spike_Sf1	pig	Sus scrofa	0	Self-mixed	Meat determined by a certified veterinarian and Sanger sequencing	-
Spike_Sf1	9863	0.01	Spike_Sf1	sika deer	Cervus nippon	0	Self-mixed	Meat determined by a certified veterinarian and Sanger sequencing	-
Spike_Sf1	8801	0.01	Spike_Sf1	ostrich	Struthio camelus	0	Self-mixed	Meat determined by a certified veterinarian and Sanger sequencing	-
Spike_Sf1	93934	0.01	Spike_Sf1	quail	Coturnix japonica	0	Self-mixed	Meat determined by a certified veterinarian and Sanger sequencing	-
Spike_Sf1	9925	0.01	Spike_Sf1	goat	Capra hircus	0	Self-mixed	Meat determined by a certified veterinarian and Sanger sequencing	-
Gemisch-1-2020	9823	0.714	Gemisch-1-2020	pig	Sus scrofa	0	Self-mixed	Meat determined by a certified veterinarian and Sanger sequencing	-
Gemisch-1-2020	9031	0.143	Gemisch-1-2020	chicken	Gallus gallus	0	Self-mixed	Meat determined by a certified veterinarian and Sanger sequencing	-
Gemisch-1-2020	9103	0.143	Gemisch-1-2020	turkey	Meleagris gallopavo	0	Self-mixed	Meat determined by a certified veterinarian and Sanger sequencing	-
Geimisch-3-2020	9940	0.5	Geimisch-3-2020	sheep	Ovis aries	0	Self-mixed	Meat determined by a certified veterinarian and Sanger sequencing	-
Geimisch-3-2020	9925	0.5	Geimisch-3-2020	goat	Capra hircus	0	Self-mixed	Meat determined by a certified veterinarian and Sanger sequencing	-
Gemisch-4-2020	9925	0.714	Gemisch-4-2020	goat	Capra hircus	0	Self-mixed	Meat determined by a certified veterinarian and Sanger sequencing	-
Gemisch-4-2020	9031	0.143	Gemisch-4-2020	chicken	Gallus gallus	0	Self-mixed	Meat determined by a certified veterinarian and Sanger sequencing	-
Gemisch-4-2020	9103	0.143	Gemisch-4-2020	turkey	Meleagris gallopavo	0	Self-mixed	Meat determined by a certified veterinarian and Sanger sequencing	-
Gemisch-6-2020	9031	0.833	Gemisch-6-2020	chicken	Gallus gallus	0	Self-mixed	Meat determined by a certified veterinarian and Sanger sequencing	-
Gemisch-6-2020	9858	0.167	Gemisch-6-2020	roe deer	Capreolus capreolus	0	Self-mixed	Meat determined by a certified veterinarian and Sanger sequencing	-
Gemisch-7-2020	9103	0.714	Gemisch-7-2020	turkey	Meleagris gallopavo	0	Self-mixed	Meat determined by a certified veterinarian and Sanger sequencing	-
Gemisch-7-2020	9913	0.143	Gemisch-7-2020	cattle	Bos taurus	0	Self-mixed	Meat determined by a certified veterinarian and Sanger sequencing	-
Gemisch-7-2020	9823	0.143	Gemisch-7-2020	pig	Sus scrofa	0	Self-mixed	Meat determined by a certified veterinarian and Sanger sequencing	-
Gemisch-8-2020	9913	0.143	Gemisch-8-2020	cattle	Bos taurus	0	Self-mixed	Meat determined by a certified veterinarian and Sanger sequencing	-
Gemisch-8-2020	9823	0.143	Gemisch-8-2020	pig	Sus scrofa	0	Self-mixed	Meat determined by a certified veterinarian and Sanger sequencing	-
Gemisch-8-2020	9031	0.143	Gemisch-8-2020	chicken	Gallus gallus	0	Self-mixed	Meat determined by a certified veterinarian and Sanger sequencing	-
Gemisch-8-2020	9103	0.143	Gemisch-8-2020	turkey	Meleagris gallopavo	0	Self-mixed	Meat determined by a certified veterinarian and Sanger sequencing	-
Gemisch-8-2020	9940	0.143	Gemisch-8-2020	sheep	Ovis aries	0	Self-mixed	Meat determined by a certified veterinarian and Sanger sequencing	-
Gemisch-8-2020	9925	0.143	Gemisch-8-2020	goat	Capra hircus	0	Self-mixed	Meat determined by a certified veterinarian and Sanger sequencing	-
Gemisch-8-2020	9858	0.143	Gemisch-8-2020	roe deer	Capreolus capreolus	0	Self-mixed	Meat determined by a certified veterinarian and Sanger sequencing	-
Gemisch-9-2020	9940	0.25	Gemisch-9-2020	sheep	Ovis aries	0	Self-mixed	Meat determined by a certified veterinarian and Sanger sequencing	-
Gemisch-9-2020	9925	0.25	Gemisch-9-2020	goat	Capra hircus	0	Self-mixed	Meat determined by a certified veterinarian and Sanger sequencing	-
Gemisch-9-2020	9031	0.25	Gemisch-9-2020	chicken	Gallus gallus	0	Self-mixed	Meat determined by a certified veterinarian and Sanger sequencing	-
Gemisch-9-2020	9103	0.25	Gemisch-9-2020	turkey	Meleagris gallopavo	0	Self-mixed	Meat determined by a certified veterinarian and Sanger sequencing	-
