# Supplementary material for: Benchmarking and Validation of a Bioinformatics Workflow for Meat Species Identification Using 16S rDNA Metabarcoding
Source: Foods. 2023 Feb 24;12(5):968. doi: 10.3390/foods12050968 (PMC10000984; doi:10.3390/foods12050968)
Supplement: Supplementary file 1 [file foods-12-00968-s001.zip › foods-2121010-supplementary/Table S2.xlsx]

## Sheet: Supplementary Table 2
Table S2. Published methods for mammals and birds barcoding
Target	Name	Amplicon length	Primer name	Primer Sequence (5'->3') (Template matching sequence only)	Primer length	Reference
COX1/COI	cox1_palumbi	540	CO1e-H	CCA GAG ATT AGA GGG AAT CAG TG	23	[37]
			CO1f-L	CCT GCA GGA GGA GGA GAY CC	20
	miniCOI_palumbo	170	miniCOI-F	TCC ACT AAT CAY AAR GAY ATY GGH AC	26	[14]
			miniCOI-R	GAA AAT CAT AAT RAA DGC RTG DGC	24
16S	16S_dobrovolny	113-120	FwdM	GAC GAG AAG ACC CTA TGG AGC	21	[11]
			FwdP	GAC GAG AAG ACC CTG TGG AAC	21
			RevM	TCC GAG GTC ACC CCA ACC	18
			RevP	TCC AAG GTC GCC CCA ACC	18
	16S_xing	200-260	16SrRNA-F	AYA AGA CGA GAA GAC CC	17	[8]
			16srRNA-R	GAT TGC GCT GTT ATT CC	17
cytB	cytB_meyer	359	cytB-1	CCA TCC AAC ATC TCA GCA TGA TGA AA	26	[36]
			cytB-2	GCC CCT CAG AAT GAT ATT TGT CCT CA	26
	cytB_palumbi	740	CB1L	CCA TCC AAC ATC TCA GCA TGA TGA AA	26	[37]
			CB3H	GGC AAA TAG GAA RTA TCA TTC	21
	cytB_VDLUFA	263	H15149M	TGA GGA CAA ATA TCA TTC TGA GG	23	[38]
			HM9	GGG TGG AAT GGG ATT TTG TC	20
