# Supplementary material for: Benchmarking and Validation of a Bioinformatics Workflow for Meat Species Identification Using 16S rDNA Metabarcoding
Source: Foods. 2023 Feb 24;12(5):968. doi: 10.3390/foods12050968 (PMC10000984; doi:10.3390/foods12050968)
Supplement: Supplementary file 1 [file foods-12-00968-s001.zip › foods-2121010-supplementary/Table S3.xlsx]

## Sheet: Tabelle1
Table S3. Published meat-metabarcoding studies and workflow parameters.
	Dobrovolny et al. (2019) [11]	Xing et al. (2019) [8]	Palumbo et al. (2020) [14]	Preckel et al. (2021) [9]
Barcode	16S ~120bp	16S 200-260bp	mini-COI ~ 170 bp	16S ~120bp
Quality trimming	trailing Q>15 min Length: 50bp	no details after merging	quality >30 min length 80bp	trailing Q>15 min Length 50bp
Merging	pair joining	pair joining	pair joining	pair joining
Clustering	de novo OTU 97% identity	Reference OTU 97% identity (Genbank) 100% (custom database)	de novo OTU 99% identity	Dereplication
Chimera removal	no	yes	yes	no
Taxonomic assignement	BLAST 97% identity evalue 10e-30	97% identity (Genbank) 100% identity (custom database)	Megablast 99% identity	BLAST 97% identity evalue 10e-30
Database	custom 21 entries and BLAST nt	Custom 2 entries and Genbank	Genbank	custom 51 entries
