# Supplementary material for: Benchmarking and Validation of a Bioinformatics Workflow for Meat Species Identification Using 16S rDNA Metabarcoding
Source: Foods. 2023 Feb 24;12(5):968. doi: 10.3390/foods12050968 (PMC10000984; doi:10.3390/foods12050968)
Supplement: Supplementary file 1 [file foods-12-00968-s001.zip › foods-2121010-supplementary/Table S4.xlsx]

## Sheet: Sheet1
Table S4. Optimized workflow results at the genus level.
Sample	Taxid	Name	match_rank	pred_rank	predicted	expected	pred_ratio	exp_ratio	result
LGC7249	9822	Sus	order	species	0	0	0	0	TN
LGC7249	9903	Bos	genus	species	1	1	0.0992	0.05	TP
LGC7249	9935	Ovis	genus	species	1	1	0.9007	0.95	TP
Spike_4_rep1	8800	Struthio	genus	species	1	1	0.0281	0.01	TP
Spike_4_rep1	8835	Anas	genus	species	1	1	0.9397	0.97	TP
Spike_4_rep1	9030	Gallus	family	species	0	0	0	0	TN
Spike_4_rep1	9053	Phasianus	genus	species	1	1	0.0232	0.01	TP
Spike_4_rep1	9102	Meleagris	genus	species	1	1	0.0089	0.01	TP
Spike_4_rep1	9903	Bos	phylum	species	0	0	0	0	TN
Spike_4_rep1	9935	Ovis	phylum	species	0	0	0	0	TN
Gemisch-8-2020	9030	Gallus	genus	species	1	1	0.009	0.143	TP
Gemisch-8-2020	9102	Meleagris	genus	species	1	1	0.0102	0.143	TP
Gemisch-8-2020	9822	Sus	genus	species	1	1	0.2624	0.143	TP
Gemisch-8-2020	9857	Capreolus	genus	species	1	1	0.0659	0.143	TP
Gemisch-8-2020	9859	Cervus	family	species	0	0	0	0	TN
Gemisch-8-2020	9903	Bos	genus	species	1	1	0.6005	0.143	TP
Gemisch-8-2020	9922	Capra	genus	species	1	1	0.0154	0.143	TP
Gemisch-8-2020	9935	Ovis	genus	species	1	1	0.0365	0.143	TP
LGC7246	9102	Meleagris	genus	species	1	1	0.0116	0.01	TP
LGC7246	9903	Bos	family	species	0	0	0	0	TN
LGC7246	9935	Ovis	genus	species	1	1	0.9883	0.99	TP
LVU-2020-C	8800	Struthio	genus	species	1	1	0.0517	0.077	TP
LVU-2020-C	8842	Anser	genus	species	1	1	0.0916	0.081	TP
LVU-2020-C	9030	Gallus	genus	species	1	1	0.0243	0.074	TP
LVU-2020-C	9053	Phasianus	genus	species	1	1	0.0372	0.06	TP
LVU-2020-C	9102	Meleagris	genus	species	1	1	0.0219	0.061	TP
LVU-2020-C	9307	Macropodidae	family	species	1	1	0.0428	0.072	TP
LVU-2020-C	9789	Equus	class	species	0	0	0	0	TN
LVU-2020-C	9822	Sus	genus	species	1	1	0.1496	0.067	TP
LVU-2020-C	9850	Cervidae	family	family	0	0	0.0002	0	TN
LVU-2020-C	9851	Alces	genus	species	1	1	0.0904	0.067	TP
LVU-2020-C	9857	Capreolus	genus	species	1	1	0.1805	0.067	TP
LVU-2020-C	9859	Cervus	genus	species	1	1	0.1296	0.081	TP
LVU-2020-C	9869	Rangifer	family	species	0	0	0.0001	0	TN
LVU-2020-C	9903	Bos	genus	species	1	1	0.053	0.079	TP
LVU-2020-C	9935	Ovis	genus	species	1	1	0.0671	0.063	TP
LVU-2020-C	9980	Lepus	genus	species	1	1	0.0391	0.073	TP
LVU-2020-C	9984	Oryctolagus	genus	species	1	1	0.0209	0.077	TP
LVU-2020-C	1088089	Rucervus	family	species	0	0	0.0001	0	TN
Spike_RW1_rep1	8800	Struthio	genus	species	1	1	0.0122	0.01	TP
Spike_RW1_rep1	8835	Anas	genus	species	1	1	0.0066	0.01	TP
Spike_RW1_rep1	8842	Anser	genus	species	1	1	0.0235	0.01	TP
Spike_RW1_rep1	9030	Gallus	genus	species	1	1	0.0011	0.01	TP
Spike_RW1_rep1	9053	Phasianus	genus	species	1	1	0.0122	0.01	TP
Spike_RW1_rep1	9090	Coturnix	genus	species	1	1	0.0011	0.01	TP
Spike_RW1_rep1	9102	Meleagris	genus	species	1	1	0.003	0.01	TP
Spike_RW1_rep1	9789	Equus	genus	species	1	1	0.0075	0.01	TP
Spike_RW1_rep1	9822	Sus	genus	species	1	1	0.0032	0.01	TP
Spike_RW1_rep1	9850	Cervidae	family	family	0	0	0.0033	0	TN
Spike_RW1_rep1	9851	Alces	genus	species	1	1	0.0038	0.01	TP
Spike_RW1_rep1	9857	Capreolus	genus	species	1	1	0.0132	0.01	TP
Spike_RW1_rep1	9859	Cervus	genus	species	1	1	0.8598	0.8	TP
Spike_RW1_rep1	9859	Cervus	genus	species	1	1	0.8598	0.01	TP
Spike_RW1_rep1	9867	Dama	0	0	0	1	0	0.01	FN
Spike_RW1_rep1	9869	Rangifer	genus	species	1	1	0.0108	0.01	TP
Spike_RW1_rep1	9903	Bos	genus	species	1	1	0.0052	0.01	TP
Spike_RW1_rep1	9922	Capra	genus	species	1	1	0.0069	0.01	TP
Spike_RW1_rep1	9935	Ovis	genus	species	1	1	0.01	0.01	TP
Spike_RW1_rep1	9980	Lepus	genus	species	1	1	0.0138	0.01	TP
Spike_RW1_rep1	9984	Oryctolagus	genus	species	1	1	0.0024	0.01	TP
Spike_RW1_rep1	1088089	Rucervus	family	species	0	0	0.0005	0	TN
Spike_5_rep2	9822	Sus	genus	species	1	1	0.9308	0.97	TP
Spike_5_rep2	9850	Cervidae	family	family	0	0	0.0002	0	TN
Spike_5_rep2	9857	Capreolus	genus	species	1	1	0.0291	0.01	TP
Spike_5_rep2	9859	Cervus	genus	species	1	1	0.0397	0.01	TP
Spike_5_rep2	9867	Dama	genus	species	0	1	0	0.01	FN
Spike_5_rep2	9903	Bos	order	species	0	0	0.0001	0	TN
Spike_5_rep2	9935	Ovis	order	species	0	0	0	0	TN
DLA44_2019_1	9789	Equus	genus	species	1	1	0.1031	0.066	TP
DLA44_2019_1	9822	Sus	genus	species	1	1	0.8969	0.934	TP
DLA44_2019_1	9935	Ovis	order	species	0	0	0	0	TN
Spike_Reh1	8800	Struthio	genus	species	1	1	0.0133	0.01	TP
Spike_Reh1	8835	Anas	genus	species	1	1	0.0087	0.01	TP
Spike_Reh1	8842	Anser	genus	species	1	1	0.0278	0.01	TP
Spike_Reh1	9030	Gallus	genus	species	1	1	0.0015	0.01	TP
Spike_Reh1	9053	Phasianus	genus	species	1	1	0.0152	0.01	TP
Spike_Reh1	9090	Coturnix	genus	species	1	1	0.0016	0.01	TP
Spike_Reh1	9102	Meleagris	genus	species	1	1	0.0037	0.01	TP
Spike_Reh1	9789	Equus	genus	species	1	1	0.009	0.01	TP
Spike_Reh1	9822	Sus	genus	species	1	1	0.0039	0.01	TP
Spike_Reh1	9851	Alces	genus	species	1	1	0.0045	0.01	TP
Spike_Reh1	9857	Capreolus	genus	species	1	1	0.8363	0.8	TP
Spike_Reh1	9859	Cervus	genus	species	1	1	0.0209	0.01	TP
Spike_Reh1	9867	Dama	0	0	0	1	0	0.01	FN
Spike_Reh1	9869	Rangifer	genus	species	1	1	0.0122	0.01	TP
Spike_Reh1	9903	Bos	genus	species	1	1	0.0054	0.01	TP
Spike_Reh1	9922	Capra	genus	species	1	1	0.0072	0.01	TP
Spike_Reh1	9935	Ovis	genus	species	1	1	0.0105	0.01	TP
Spike_Reh1	9980	Lepus	genus	species	1	1	0.0153	0.01	TP
Spike_Reh1	9984	Oryctolagus	genus	species	1	1	0.003	0.01	TP
LVU-2018-C2	8842	Anser	genus	species	1	1	0.1964	0.114	TP
LVU-2018-C2	8854	Cairina	genus	species	1	1	0.0996	0.132	TP
LVU-2018-C2	9789	Equus	genus	species	1	1	0.0463	0.088	TP
LVU-2018-C2	9822	Sus	genus	species	1	1	0.1589	0.22	TP
LVU-2018-C2	9850	Cervidae	family	family	0	0	0.0001	0	TN
LVU-2018-C2	9851	Alces	family	species	0	0	0	0	TN
LVU-2018-C2	9859	Cervus	genus	species	1	1	0.1656	0.086	TP
LVU-2018-C2	9903	Bos	genus	species	1	1	0.1647	0.158	TP
LVU-2018-C2	9922	Capra	genus	species	1	1	0.1684	0.202	TP
LVU-2018-C2	1088089	Rucervus	family	species	0	0	0.0001	0	TN
p64_2020_26	9030	Gallus	genus	species	1	1	0.0716	0.05	TP
p64_2020_26	9102	Meleagris	genus	species	1	1	0.0424	0.05	TP
p64_2020_26	9789	Equus	class	species	0	0	0.0001	0	TN
p64_2020_26	9822	Sus	genus	species	1	1	0.4072	0.4	TP
p64_2020_26	9859	Cervus	order	species	0	0	0.0001	0	TN
p64_2020_26	9903	Bos	genus	species	1	1	0.4783	0.5	TP
p64_2020_26	9935	Ovis	family	species	0	0	0.0003	0	TN
Lippold_2021_C_rep2	8842	Anser	genus	species	1	1	0.1436	0.078	TP
Lippold_2021_C_rep2	8854	Cairina	genus	species	1	1	0.1475	0.104	TP
Lippold_2021_C_rep2	9053	Phasianus	class	species	0	0	0.0004	0	TN
Lippold_2021_C_rep2	9312	Macropus	class	species	0	0	0.0001	0	TN
Lippold_2021_C_rep2	9789	Equus	class	species	0	0	0.0001	0	TN
Lippold_2021_C_rep2	9822	Sus	genus	species	1	1	0.1422	0.139	TP
Lippold_2021_C_rep2	9850	Cervidae	family	family	0	0	0.0004	0	TN
Lippold_2021_C_rep2	9851	Alces	family	species	0	0	0.0005	0	TN
Lippold_2021_C_rep2	9857	Capreolus	family	species	0	0	0.0008	0	TN
Lippold_2021_C_rep2	9859	Cervus	genus	species	1	1	0.199	0.121	TP
Lippold_2021_C_rep2	9867	Dama	family	species	0	0	0	0	TN
Lippold_2021_C_rep2	9903	Bos	genus	species	1	1	0.1566	0.25	TP
Lippold_2021_C_rep2	9922	Capra	genus	species	1	1	0.0794	0.164	TP
Lippold_2021_C_rep2	9935	Ovis	genus	species	1	1	0.1293	0.143	TP
Lippold_2021_C_rep2	9980	Lepus	class	species	0	0	0.0002	0	TN
Spike_3_rep1	8835	Anas	genus	species	1	1	0.942	0.97	TP
Spike_3_rep1	8842	Anser	genus	species	1	1	0.0326	0.01	TP
Spike_3_rep1	8995	Numida	genus	species	1	1	0.0229	0.01	TP
Spike_3_rep1	9090	Coturnix	genus	species	1	1	0.0025	0.01	TP
Spike_3_rep1	9935	Ovis	phylum	species	0	0	0	0	TN
p64_2020_34_rep1	9030	Gallus	genus	species	1	1	0.0727	0.05	TP
p64_2020_34_rep1	9102	Meleagris	genus	species	1	1	0.0464	0.05	TP
p64_2020_34_rep1	9789	Equus	class	species	1	0	0.0022	0	FP
p64_2020_34_rep1	9822	Sus	genus	species	1	1	0.4042	0.4	TP
p64_2020_34_rep1	9859	Cervus	order	species	0	0	0.0001	0	TN
p64_2020_34_rep1	9903	Bos	genus	species	1	1	0.4738	0.5	TP
p64_2020_34_rep1	9922	Capra	family	species	0	0	0.0001	0	TN
p64_2020_34_rep1	9935	Ovis	family	species	0	0	0.0004	0	TN
LVU-2018-A1-2	8800	Struthio	genus	species	1	1	0.0916	0.158	TP
LVU-2018-A1-2	9307	Macropodidae	family	species	1	1	0.1002	0.149	TP
LVU-2018-A1-2	9822	Sus	genus	species	1	1	0.209	0.126	TP
LVU-2018-A1-2	9850	Cervidae	family	family	0	0	0.0004	0	TN
LVU-2018-A1-2	9851	Alces	genus	species	1	1	0.1255	0.126	TP
LVU-2018-A1-2	9857	Capreolus	genus	species	1	1	0.2368	0.126	TP
LVU-2018-A1-2	9859	Cervus	genus	species	1	1	0.1452	0.158	TP
LVU-2018-A1-2	9869	Rangifer	family	species	0	0	0	0	TN
LVU-2018-A1-2	9903	Bos	family	species	0	0	0	0	TN
LVU-2018-A1-2	9935	Ovis	genus	species	1	1	0.0913	0.158	TP
2022-0266899B	8800	Struthio	genus	species	1	1	0.2362	0.231	TP
2022-0266899B	9102	Meleagris	genus	species	1	1	0.0792	0.231	TP
2022-0266899B	9822	Sus	order	species	0	0	0	0	TN
2022-0266899B	9850	Cervidae	family	family	0	0	0.0006	0	TN
2022-0266899B	9857	Capreolus	genus	species	1	1	0.4114	0.207	TP
2022-0266899B	9859	Cervus	genus	species	1	1	0.2036	0.207	TP
2022-0266899B	9980	Lepus	genus	species	1	1	0.069	0.124	TP
Spike_RW1_rep2	8800	Struthio	genus	species	1	1	0.0166	0.01	TP
Spike_RW1_rep2	8835	Anas	genus	species	1	1	0.0104	0.01	TP
Spike_RW1_rep2	8842	Anser	genus	species	1	1	0.0333	0.01	TP
Spike_RW1_rep2	9030	Gallus	genus	species	1	1	0.0016	0.01	TP
Spike_RW1_rep2	9053	Phasianus	genus	species	1	1	0.0185	0.01	TP
Spike_RW1_rep2	9090	Coturnix	genus	species	1	1	0.0017	0.01	TP
Spike_RW1_rep2	9102	Meleagris	genus	species	1	1	0.0042	0.01	TP
Spike_RW1_rep2	9789	Equus	genus	species	1	1	0.009	0.01	TP
Spike_RW1_rep2	9822	Sus	genus	species	1	1	0.004	0.01	TP
Spike_RW1_rep2	9850	Cervidae	family	family	0	0	0.0036	0	TN
Spike_RW1_rep2	9851	Alces	genus	species	1	1	0.0043	0.01	TP
Spike_RW1_rep2	9857	Capreolus	genus	species	1	1	0.0147	0.01	TP
Spike_RW1_rep2	9859	Cervus	genus	species	1	1	0.821	0.8	TP
Spike_RW1_rep2	9859	Cervus	genus	species	1	1	0.821	0.01	TP
Spike_RW1_rep2	9867	Dama	0	0	0	1	0	0.01	FN
Spike_RW1_rep2	9869	Rangifer	genus	species	1	1	0.0126	0.01	TP
Spike_RW1_rep2	9903	Bos	genus	species	1	1	0.0054	0.01	TP
Spike_RW1_rep2	9922	Capra	genus	species	1	1	0.0081	0.01	TP
Spike_RW1_rep2	9935	Ovis	genus	species	1	1	0.0112	0.01	TP
Spike_RW1_rep2	9980	Lepus	genus	species	1	1	0.0162	0.01	TP
Spike_RW1_rep2	9984	Oryctolagus	genus	species	1	1	0.0029	0.01	TP
Spike_RW1_rep2	1088089	Rucervus	family	species	0	0	0.0005	0	TN
DLA45_2019_3	8800	Struthio	phylum	species	0	0	0	0	TN
DLA45_2019_3	9822	Sus	order	species	0	0	0.0001	0	TN
DLA45_2019_3	9857	Capreolus	order	species	0	0	0	0	TN
DLA45_2019_3	9859	Cervus	order	species	0	0	0	0	TN
DLA45_2019_3	9903	Bos	genus	species	1	1	0.6538	0.89	TP
DLA45_2019_3	9922	Capra	genus	species	1	1	0.346	0.11	TP
DLA45_2019_3	9935	Ovis	family	species	0	0	0	0	TN
DLA45_2019_3	9980	Lepus	class	species	0	0	0	0	TN
DLA44_2019_3	9102	Meleagris	genus	species	1	1	0.0726	0.07	TP
DLA44_2019_3	9822	Sus	genus	species	1	1	0.8772	0.873	TP
DLA44_2019_3	9903	Bos	genus	species	1	1	0.0502	0.056	TP
LGC7240_rep1	9789	Equus	genus	species	1	1	0.0052	0.01	TP
LGC7240_rep1	9903	Bos	genus	species	1	1	0.9948	0.99	TP
LGC7240_rep1	9935	Ovis	family	species	0	0	0	0	TN
LGC7248	9859	Cervus	order	species	0	0	0	0	TN
LGC7248	9903	Bos	genus	species	1	1	0.0244	0.01	TP
LGC7248	9935	Ovis	genus	species	1	1	0.9755	0.99	TP
Gemisch-4-2020	8835	Anas	class	species	0	0	0	0	TN
Gemisch-4-2020	9030	Gallus	genus	species	1	1	0.4701	0.143	TP
Gemisch-4-2020	9102	Meleagris	genus	species	1	1	0.2331	0.143	TP
Gemisch-4-2020	9605	Homo	class	species	0	0	0	0	TN
Gemisch-4-2020	9822	Sus	order	species	0	0	0	0	TN
Gemisch-4-2020	9857	Capreolus	order	species	0	0	0	0	TN
Gemisch-4-2020	9859	Cervus	order	species	0	0	0	0	TN
Gemisch-4-2020	9903	Bos	family	species	0	0	0.0001	0	TN
Gemisch-4-2020	9922	Capra	genus	species	1	1	0.2965	0.714	TP
Gemisch-4-2020	9935	Ovis	family	species	0	0	0	0	TN
Gemisch-4-2020	9969	Syncerus	family	species	0	0	0	0	TN
Gemisch-4-2020	34868	Rupicapra	family	species	0	0	0	0	TN
DLAptAUS2_2020_3.1	9789	Equus	genus	species	1	1	0.014	0.091	TP
DLAptAUS2_2020_3.1	9822	Sus	genus	species	1	1	0.9859	0.909	TP
DLAptAUS2_2020_3.1	9857	Capreolus	order	species	0	0	0	0	TN
DLAptAUS2_2020_3.1	9903	Bos	order	species	0	0	0	0	TN
DLAptAUS2_2020_3.1	9935	Ovis	order	species	0	0	0.0001	0	TN
Spike_H1	8800	Struthio	genus	species	1	1	0.0427	0.01	TP
Spike_H1	8835	Anas	genus	species	1	1	0.0297	0.01	TP
Spike_H1	8842	Anser	genus	species	1	1	0.074	0.01	TP
Spike_H1	9030	Gallus	genus	species	1	1	0.4014	0.8	TP
Spike_H1	9053	Phasianus	genus	species	1	1	0.0526	0.01	TP
Spike_H1	9090	Coturnix	genus	species	1	1	0.0053	0.01	TP
Spike_H1	9102	Meleagris	genus	species	1	1	0.0136	0.01	TP
Spike_H1	9789	Equus	genus	species	1	1	0.0323	0.01	TP
Spike_H1	9822	Sus	genus	species	1	1	0.0149	0.01	TP
Spike_H1	9851	Alces	genus	species	1	1	0.0148	0.01	TP
Spike_H1	9857	Capreolus	genus	species	1	1	0.0436	0.01	TP
Spike_H1	9859	Cervus	genus	species	1	1	0.0752	0.01	TP
Spike_H1	9867	Dama	genus	species	0	1	0.0001	0.01	FN
Spike_H1	9869	Rangifer	genus	species	1	1	0.041	0.01	TP
Spike_H1	9903	Bos	genus	species	1	1	0.02	0.01	TP
Spike_H1	9922	Capra	genus	species	1	1	0.0241	0.01	TP
Spike_H1	9935	Ovis	genus	species	1	1	0.0384	0.01	TP
Spike_H1	9980	Lepus	genus	species	1	1	0.0682	0.01	TP
Spike_H1	9984	Oryctolagus	genus	species	1	1	0.0081	0.01	TP
p64_2020_28_rep2	9030	Gallus	genus	species	1	1	0.0151	0.01	TP
p64_2020_28_rep2	9102	Meleagris	genus	species	1	1	0.0129	0.01	TP
p64_2020_28_rep2	9789	Equus	genus	species	1	1	0.0126	0.01	TP
p64_2020_28_rep2	9822	Sus	genus	species	1	1	0.9132	0.94	TP
p64_2020_28_rep2	9903	Bos	genus	species	1	1	0.0164	0.01	TP
p64_2020_28_rep2	9922	Capra	genus	species	1	1	0.0138	0.01	TP
p64_2020_28_rep2	9935	Ovis	genus	species	1	1	0.0159	0.01	TP
2022-0266900A	8842	Anser	genus	species	1	1	0.1877	0.093	TP
2022-0266900A	9030	Gallus	genus	species	1	1	0.0697	0.144	TP
2022-0266900A	9053	Phasianus	genus	species	1	1	0.0896	0.072	TP
2022-0266900A	9102	Meleagris	genus	species	1	1	0.0613	0.117	TP
2022-0266900A	9307	Macropodidae	family	species	1	1	0.0529	0.053	TP
2022-0266900A	9822	Sus	genus	species	1	1	0.118	0.155	TP
2022-0266900A	9851	Alces	family	species	0	0	0.0005	0	TN
2022-0266900A	9857	Capreolus	genus	species	1	1	0.2095	0.079	TP
2022-0266900A	9859	Cervus	family	species	1	0	0.0018	0	FP
2022-0266900A	9867	Dama	genus	species	0	1	0.0003	0.078	FN
2022-0266900A	9869	Rangifer	genus	species	1	1	0.0797	0.048	TP
2022-0266900A	9903	Bos	family	species	0	0	0	0	TN
2022-0266900A	9935	Ovis	genus	species	1	1	0.1055	0.088	TP
2022-0266900A	9984	Oryctolagus	genus	species	1	1	0.0236	0.072	TP
LVU-2018-C1	8842	Anser	genus	species	1	1	0.1798	0.114	TP
LVU-2018-C1	8854	Cairina	genus	species	1	1	0.1013	0.132	TP
LVU-2018-C1	9789	Equus	genus	species	1	1	0.0484	0.088	TP
LVU-2018-C1	9822	Sus	genus	species	1	1	0.1707	0.22	TP
LVU-2018-C1	9850	Cervidae	family	family	0	0	0.0002	0	TN
LVU-2018-C1	9857	Capreolus	family	species	0	0	0	0	TN
LVU-2018-C1	9859	Cervus	genus	species	1	1	0.1743	0.086	TP
LVU-2018-C1	9869	Rangifer	family	species	0	0	0	0	TN
LVU-2018-C1	9903	Bos	genus	species	1	1	0.1592	0.158	TP
LVU-2018-C1	9922	Capra	genus	species	1	1	0.1661	0.202	TP
LVU-2018-C1	1088089	Rucervus	family	species	0	0	0.0001	0	TN
DLA45_2019_4	8842	Anser	phylum	species	0	0	0	0	TN
DLA45_2019_4	9822	Sus	order	species	0	0	0	0	TN
DLA45_2019_4	9903	Bos	family	species	0	0	0.0001	0	TN
DLA45_2019_4	9922	Capra	genus	species	1	1	0.9516	0.9	TP
DLA45_2019_4	9935	Ovis	genus	species	1	1	0.0482	0.1	TP
DLA45_2019_4	9980	Lepus	class	species	0	0	0	0	TN
DLA45_2019_4	9984	Oryctolagus	class	species	0	0	0	0	TN
Equiden_2013_8	9312	Macropus	class	species	0	0	0	0	TN
Equiden_2013_8	9789	Equus	genus	species	1	1	0.1475	0.118	TP
Equiden_2013_8	9822	Sus	genus	species	1	1	0.7038	0.788	TP
Equiden_2013_8	9903	Bos	family	species	0	0	0	0	TN
Equiden_2013_8	9935	Ovis	genus	species	1	1	0.1487	0.094	TP
Exoten_1_rep2	9102	Meleagris	phylum	species	0	0	0	0	TN
Exoten_1_rep2	9611	Canis	genus	species	1	1	0.0148	0.01	TP
Exoten_1_rep2	9625	Vulpes	genus	species	1	1	0.0209	0.01	TP
Exoten_1_rep2	9789	Equus	genus	species	1	1	0.0151	0.01	TP
Exoten_1_rep2	9857	Capreolus	order	species	0	0	0	0	TN
Exoten_1_rep2	9900	Bison	genus	species	1	1	0.003	0.01	TP
Exoten_1_rep2	9903	Bos	genus	species	1	1	0.9461	0.96	TP
Exoten_1_rep2	9935	Ovis	family	species	0	0	0	0	TN
LVU-2020-A-2	8842	Anser	genus	species	1	1	0.4651	0.388	TP
LVU-2020-A-2	8854	Cairina	genus	species	1	1	0.0793	0.1	TP
LVU-2020-A-2	9030	Gallus	family	species	0	0	0	0	TN
LVU-2020-A-2	9102	Meleagris	genus	species	1	1	0.0114	0.025	TP
LVU-2020-A-2	9789	Equus	genus	species	1	1	0.2968	0.25	TP
LVU-2020-A-2	9822	Sus	genus	species	1	1	0.0689	0.125	TP
LVU-2020-A-2	9869	Rangifer	order	species	0	0	0	0	TN
LVU-2020-A-2	9922	Capra	order	species	0	0	0	0	TN
LVU-2020-A-2	9980	Lepus	genus	species	1	1	0.0785	0.112	TP
LVU-2018-A2	8800	Struthio	genus	species	1	1	0.092	0.158	TP
LVU-2018-A2	9307	Macropodidae	family	species	1	1	0.107	0.149	TP
LVU-2018-A2	9822	Sus	genus	species	1	1	0.2084	0.126	TP
LVU-2018-A2	9850	Cervidae	family	family	0	0	0.0004	0	TN
LVU-2018-A2	9851	Alces	genus	species	1	1	0.127	0.126	TP
LVU-2018-A2	9857	Capreolus	genus	species	1	1	0.2318	0.126	TP
LVU-2018-A2	9859	Cervus	genus	species	1	1	0.1418	0.158	TP
LVU-2018-A2	9869	Rangifer	family	species	0	0	0.0001	0	TN
LVU-2018-A2	9935	Ovis	genus	species	1	1	0.0917	0.158	TP
LGC7245	9030	Gallus	genus	species	1	1	0.0161	0.05	TP
LGC7245	9903	Bos	family	species	0	0	0	0	TN
LGC7245	9935	Ovis	genus	species	1	1	0.9839	0.95	TP
Gemisch-7-2020	9102	Meleagris	genus	species	1	1	0.3687	0.714	TP
Gemisch-7-2020	9822	Sus	genus	species	1	1	0.1528	0.143	TP
Gemisch-7-2020	9857	Capreolus	order	species	0	0	0	0	TN
Gemisch-7-2020	9859	Cervus	order	species	0	0	0	0	TN
Gemisch-7-2020	9903	Bos	genus	species	1	1	0.4785	0.143	TP
Gemisch-7-2020	9922	Capra	family	species	0	0	0	0	TN
Gemisch-7-2020	9935	Ovis	family	species	0	0	0	0	TN
p64_2020_34_rep2	9030	Gallus	genus	species	1	1	0.0747	0.05	TP
p64_2020_34_rep2	9102	Meleagris	genus	species	1	1	0.0443	0.05	TP
p64_2020_34_rep2	9822	Sus	genus	species	1	1	0.3896	0.4	TP
p64_2020_34_rep2	9859	Cervus	order	species	0	0	0.0001	0	TN
p64_2020_34_rep2	9903	Bos	genus	species	1	1	0.4913	0.5	TP
p64_2020_34_rep2	9922	Capra	family	species	0	0	0	0	TN
p64_2020_34_rep2	9935	Ovis	family	species	0	0	0	0	TN
p64_2020_28_rep1	9030	Gallus	genus	species	1	1	0.0171	0.01	TP
p64_2020_28_rep1	9102	Meleagris	genus	species	1	1	0.0152	0.01	TP
p64_2020_28_rep1	9789	Equus	genus	species	1	1	0.0151	0.01	TP
p64_2020_28_rep1	9822	Sus	genus	species	1	1	0.9015	0.94	TP
p64_2020_28_rep1	9903	Bos	genus	species	1	1	0.0172	0.01	TP
p64_2020_28_rep1	9922	Capra	genus	species	1	1	0.0162	0.01	TP
p64_2020_28_rep1	9935	Ovis	genus	species	1	1	0.0178	0.01	TP
Spike_P1	8800	Struthio	genus	species	1	1	0.0348	0.01	TP
Spike_P1	8835	Anas	genus	species	1	1	0.022	0.01	TP
Spike_P1	8842	Anser	genus	species	1	1	0.0558	0.01	TP
Spike_P1	9030	Gallus	genus	species	1	1	0.0035	0.01	TP
Spike_P1	9053	Phasianus	genus	species	1	1	0.0357	0.01	TP
Spike_P1	9090	Coturnix	genus	species	1	1	0.0036	0.01	TP
Spike_P1	9102	Meleagris	genus	species	1	1	0.5744	0.8	TP
Spike_P1	9789	Equus	genus	species	1	1	0.0241	0.01	TP
Spike_P1	9822	Sus	genus	species	1	1	0.0103	0.01	TP
Spike_P1	9851	Alces	genus	species	1	1	0.0113	0.01	TP
Spike_P1	9857	Capreolus	genus	species	1	1	0.0306	0.01	TP
Spike_P1	9859	Cervus	genus	species	1	1	0.0546	0.01	TP
Spike_P1	9867	Dama	genus	species	0	1	0	0.01	FN
Spike_P1	9869	Rangifer	genus	species	1	1	0.0326	0.01	TP
Spike_P1	9903	Bos	genus	species	1	1	0.0143	0.01	TP
Spike_P1	9922	Capra	genus	species	1	1	0.0173	0.01	TP
Spike_P1	9935	Ovis	genus	species	1	1	0.0287	0.01	TP
Spike_P1	9980	Lepus	genus	species	1	1	0.0399	0.01	TP
Spike_P1	9984	Oryctolagus	genus	species	1	1	0.0065	0.01	TP
p64_2020_21	9030	Gallus	family	species	0	0	0	0	TN
p64_2020_21	9102	Meleagris	genus	species	1	1	0.0063	0.005	TP
p64_2020_21	9605	Homo	class	species	0	0	0	0	TN
p64_2020_21	9789	Equus	genus	species	1	1	0.024	0.026	TP
p64_2020_21	9822	Sus	genus	species	1	1	0.3145	0.309	TP
p64_2020_21	9903	Bos	genus	species	1	1	0.6287	0.629	TP
p64_2020_21	9922	Capra	family	species	0	0	0.0001	0	TN
p64_2020_21	9935	Ovis	genus	species	1	1	0.0264	0.013	TP
LGC7244_rep1	9030	Gallus	genus	species	0	1	0.0003	0.01	FN
LGC7244_rep1	9903	Bos	family	species	0	0	0	0	TN
LGC7244_rep1	9935	Ovis	genus	species	1	1	0.9996	0.99	TP
LVU-2018-B1	9030	Gallus	genus	species	1	1	0.0712	0.195	TP
LVU-2018-B1	9102	Meleagris	genus	species	1	1	0.0378	0.125	TP
LVU-2018-B1	9789	Equus	genus	species	1	1	0.1046	0.125	TP
LVU-2018-B1	9822	Sus	order	species	0	0	0	0	TN
LVU-2018-B1	9850	Cervidae	family	family	0	0	0.0002	0	TN
LVU-2018-B1	9857	Capreolus	family	species	0	0	0	0	TN
LVU-2018-B1	9859	Cervus	family	species	1	0	0.1466	0	FP
LVU-2018-B1	9867	Dama	genus	species	0	1	0.0001	0.125	FN
LVU-2018-B1	9869	Rangifer	genus	species	1	1	0.3552	0.122	TP
LVU-2018-B1	9903	Bos	genus	species	1	1	0.244	0.169	TP
LVU-2018-B1	9984	Oryctolagus	genus	species	1	1	0.0404	0.14	TP
Exoten_1_rep1	9611	Canis	genus	species	1	1	0.0122	0.01	TP
Exoten_1_rep1	9625	Vulpes	genus	species	1	1	0.0171	0.01	TP
Exoten_1_rep1	9789	Equus	genus	species	1	1	0.0161	0.01	TP
Exoten_1_rep1	9900	Bison	genus	species	1	1	0.0026	0.01	TP
Exoten_1_rep1	9903	Bos	genus	species	1	1	0.9519	0.96	TP
Exoten_1_rep1	9935	Ovis	family	species	0	0	0	0	TN
Exoten_2_rep2	9102	Meleagris	phylum	species	0	0	0	0	TN
Exoten_2_rep2	9857	Capreolus	order	species	0	0	0	0	TN
Exoten_2_rep2	9859	Cervus	order	species	0	0	0	0	TN
Exoten_2_rep2	9900	Bison	genus	species	1	1	0.0075	0.01	TP
Exoten_2_rep2	9903	Bos	genus	species	1	1	0.938	0.96	TP
Exoten_2_rep2	9935	Ovis	family	species	0	0	0.0003	0	TN
Exoten_2_rep2	9944	Tragelaphus	genus	species	1	1	0.0196	0.01	TP
Exoten_2_rep2	9961	Kobus	genus	species	1	1	0.0259	0.01	TP
Exoten_2_rep2	59522	Antidorcas	genus	species	1	1	0.0087	0.01	TP
LVU-2020-B	8842	Anser	class	species	0	0	0	0	TN
LVU-2020-B	9030	Gallus	genus	species	1	1	0.0526	0.125	TP
LVU-2020-B	9102	Meleagris	genus	species	1	1	0.0105	0.024	TP
LVU-2020-B	9822	Sus	genus	species	1	1	0.189	0.313	TP
LVU-2020-B	9857	Capreolus	family	species	0	0	0	0	TN
LVU-2020-B	9859	Cervus	family	species	0	0	0	0	TN
LVU-2020-B	9867	Dama	genus	species	0	1	0.0003	0.241	FN
LVU-2020-B	9869	Rangifer	genus	species	1	1	0.658	0.179	TP
LVU-2020-B	9903	Bos	family	species	0	0	0	0	TN
LVU-2020-B	9922	Capra	genus	species	1	1	0.0895	0.117	TP
LVU-2020-B	9980	Lepus	class	species	0	0	0	0	TN
2022-0266900B	8842	Anser	genus	species	1	1	0.1946	0.093	TP
2022-0266900B	9030	Gallus	genus	species	1	1	0.0748	0.144	TP
2022-0266900B	9053	Phasianus	genus	species	1	1	0.0939	0.072	TP
2022-0266900B	9102	Meleagris	genus	species	1	1	0.0619	0.117	TP
2022-0266900B	9307	Macropodidae	family	species	1	1	0.0545	0.053	TP
2022-0266900B	9822	Sus	genus	species	1	1	0.1191	0.155	TP
2022-0266900B	9851	Alces	family	species	0	0	0.0005	0	TN
2022-0266900B	9857	Capreolus	genus	species	1	1	0.2008	0.079	TP
2022-0266900B	9859	Cervus	family	species	1	0	0.0018	0	FP
2022-0266900B	9867	Dama	genus	species	0	1	0.0001	0.078	FN
2022-0266900B	9869	Rangifer	genus	species	1	1	0.0763	0.048	TP
2022-0266900B	9903	Bos	family	species	0	0	0	0	TN
2022-0266900B	9935	Ovis	genus	species	1	1	0.098	0.088	TP
2022-0266900B	9984	Oryctolagus	genus	species	1	1	0.0236	0.072	TP
Lippold_2021_A_rep2	8800	Struthio	genus	species	1	1	0.0897	0.078	TP
Lippold_2021_A_rep2	8842	Anser	class	species	0	0	0.0002	0	TN
Lippold_2021_A_rep2	8854	Cairina	class	species	0	0	0.0001	0	TN
Lippold_2021_A_rep2	9030	Gallus	genus	species	1	1	0.0458	0.098	TP
Lippold_2021_A_rep2	9053	Phasianus	family	species	0	0	0.0001	0	TN
Lippold_2021_A_rep2	9102	Meleagris	genus	species	1	1	0.032	0.063	TP
Lippold_2021_A_rep2	9307	Macropodidae	family	species	1	1	0.0899	0.074	TP
Lippold_2021_A_rep2	9789	Equus	genus	species	1	1	0.043	0.063	TP
Lippold_2021_A_rep2	9822	Sus	genus	species	1	1	0.1146	0.063	TP
Lippold_2021_A_rep2	9851	Alces	genus	species	1	1	0.0713	0.063	TP
Lippold_2021_A_rep2	9857	Capreolus	genus	species	1	1	0.1158	0.063	TP
Lippold_2021_A_rep2	9859	Cervus	genus	species	1	1	0.1244	0.078	TP
Lippold_2021_A_rep2	9867	Dama	genus	species	0	1	0	0.063	FN
Lippold_2021_A_rep2	9869	Rangifer	genus	species	1	1	0.1173	0.061	TP
Lippold_2021_A_rep2	9903	Bos	genus	species	1	1	0.089	0.085	TP
Lippold_2021_A_rep2	9922	Capra	family	species	0	0	0.0001	0	TN
Lippold_2021_A_rep2	9935	Ovis	genus	species	1	1	0.0504	0.078	TP
Lippold_2021_A_rep2	9980	Lepus	family	species	0	0	0.0001	0	TN
Lippold_2021_A_rep2	9984	Oryctolagus	genus	species	1	1	0.0162	0.071	TP
Lippold_2021_C_rep1	8800	Struthio	class	species	0	0	0.0001	0	TN
Lippold_2021_C_rep1	8842	Anser	genus	species	1	1	0.1413	0.078	TP
Lippold_2021_C_rep1	8854	Cairina	genus	species	1	1	0.1498	0.104	TP
Lippold_2021_C_rep1	9030	Gallus	class	species	0	0	0.0001	0	TN
Lippold_2021_C_rep1	9053	Phasianus	class	species	0	0	0.0002	0	TN
Lippold_2021_C_rep1	9102	Meleagris	class	species	0	0	0.0001	0	TN
Lippold_2021_C_rep1	9312	Macropus	class	species	0	0	0.0002	0	TN
Lippold_2021_C_rep1	9789	Equus	class	species	0	0	0.0001	0	TN
Lippold_2021_C_rep1	9822	Sus	genus	species	1	1	0.1437	0.139	TP
Lippold_2021_C_rep1	9850	Cervidae	family	family	0	0	0.0004	0	TN
Lippold_2021_C_rep1	9851	Alces	family	species	0	0	0.0004	0	TN
Lippold_2021_C_rep1	9857	Capreolus	family	species	0	0	0.0006	0	TN
Lippold_2021_C_rep1	9859	Cervus	genus	species	1	1	0.1996	0.121	TP
Lippold_2021_C_rep1	9869	Rangifer	family	species	0	0	0.0002	0	TN
Lippold_2021_C_rep1	9903	Bos	genus	species	1	1	0.1582	0.25	TP
Lippold_2021_C_rep1	9922	Capra	genus	species	1	1	0.0778	0.164	TP
Lippold_2021_C_rep1	9935	Ovis	genus	species	1	1	0.1273	0.143	TP
Lippold_2021_C_rep1	9980	Lepus	class	species	0	0	0.0002	0	TN
LVU-2020-C-2	8800	Struthio	genus	species	1	1	0.0534	0.077	TP
LVU-2020-C-2	8842	Anser	genus	species	1	1	0.0981	0.081	TP
LVU-2020-C-2	9030	Gallus	genus	species	1	1	0.0239	0.074	TP
LVU-2020-C-2	9053	Phasianus	genus	species	1	1	0.0344	0.06	TP
LVU-2020-C-2	9102	Meleagris	genus	species	1	1	0.0212	0.061	TP
LVU-2020-C-2	9307	Macropodidae	family	species	1	1	0.0371	0.072	TP
LVU-2020-C-2	9822	Sus	genus	species	1	1	0.1462	0.067	TP
LVU-2020-C-2	9850	Cervidae	family	family	0	0	0.0002	0	TN
LVU-2020-C-2	9851	Alces	genus	species	1	1	0.0913	0.067	TP
LVU-2020-C-2	9857	Capreolus	genus	species	1	1	0.1864	0.067	TP
LVU-2020-C-2	9859	Cervus	genus	species	1	1	0.1307	0.081	TP
LVU-2020-C-2	9903	Bos	genus	species	1	1	0.0561	0.079	TP
LVU-2020-C-2	9935	Ovis	genus	species	1	1	0.0672	0.063	TP
LVU-2020-C-2	9980	Lepus	genus	species	1	1	0.0344	0.073	TP
LVU-2020-C-2	9984	Oryctolagus	genus	species	1	1	0.0195	0.077	TP
LVU-2020-C-2	1088089	Rucervus	family	species	0	0	0.0001	0	TN
LVU-2020-B-2	8842	Anser	class	species	0	0	0	0	TN
LVU-2020-B-2	9030	Gallus	genus	species	1	1	0.056	0.125	TP
LVU-2020-B-2	9102	Meleagris	genus	species	1	1	0.0108	0.024	TP
LVU-2020-B-2	9822	Sus	genus	species	1	1	0.1891	0.313	TP
LVU-2020-B-2	9857	Capreolus	family	species	0	0	0.0001	0	TN
LVU-2020-B-2	9859	Cervus	family	species	0	0	0	0	TN
LVU-2020-B-2	9867	Dama	genus	species	0	1	0.0003	0.241	FN
LVU-2020-B-2	9869	Rangifer	genus	species	1	1	0.659	0.179	TP
LVU-2020-B-2	9903	Bos	family	species	0	0	0	0	TN
LVU-2020-B-2	9922	Capra	genus	species	1	1	0.0846	0.117	TP
LVU-2020-B-2	9980	Lepus	class	species	0	0	0	0	TN
Spike_Sf1	8800	Struthio	genus	species	1	1	0.0176	0.01	TP
Spike_Sf1	8835	Anas	genus	species	1	1	0.0112	0.01	TP
Spike_Sf1	8842	Anser	genus	species	1	1	0.0346	0.01	TP
Spike_Sf1	9030	Gallus	genus	species	1	1	0.0018	0.01	TP
Spike_Sf1	9053	Phasianus	genus	species	1	1	0.0189	0.01	TP
Spike_Sf1	9090	Coturnix	genus	species	1	1	0.002	0.01	TP
Spike_Sf1	9102	Meleagris	genus	species	1	1	0.0048	0.01	TP
Spike_Sf1	9789	Equus	genus	species	1	1	0.0109	0.01	TP
Spike_Sf1	9822	Sus	genus	species	1	1	0.0049	0.01	TP
Spike_Sf1	9851	Alces	genus	species	1	1	0.0058	0.01	TP
Spike_Sf1	9857	Capreolus	genus	species	1	1	0.0167	0.01	TP
Spike_Sf1	9859	Cervus	genus	species	1	1	0.0276	0.01	TP
Spike_Sf1	9867	Dama	0	0	0	1	0	0.01	FN
Spike_Sf1	9869	Rangifer	genus	species	1	1	0.0157	0.01	TP
Spike_Sf1	9903	Bos	genus	species	1	1	0.0068	0.01	TP
Spike_Sf1	9922	Capra	genus	species	1	1	0.0087	0.01	TP
Spike_Sf1	9935	Ovis	genus	species	1	1	0.7888	0.8	TP
Spike_Sf1	9980	Lepus	genus	species	1	1	0.0197	0.01	TP
Spike_Sf1	9984	Oryctolagus	genus	species	1	1	0.0036	0.01	TP
DLA45_2019_2	9605	Homo	class	species	0	0	0	0	TN
DLA45_2019_2	9822	Sus	order	species	0	0	0	0	TN
DLA45_2019_2	9903	Bos	genus	species	1	1	0.0908	0.1	TP
DLA45_2019_2	9918	Bubalus	genus	species	1	1	0.7656	0.81	TP
DLA45_2019_2	9922	Capra	family	species	1	0	0.0021	0	FP
DLA45_2019_2	9935	Ovis	genus	species	1	1	0.1414	0.09	TP
Gemisch-9-2020	9030	Gallus	genus	species	1	1	0.4358	0.25	TP
Gemisch-9-2020	9102	Meleagris	genus	species	1	1	0.4692	0.25	TP
Gemisch-9-2020	9822	Sus	order	species	0	0	0	0	TN
Gemisch-9-2020	9857	Capreolus	order	species	0	0	0	0	TN
Gemisch-9-2020	9903	Bos	family	species	0	0	0	0	TN
Gemisch-9-2020	9922	Capra	genus	species	1	1	0.0927	0.25	TP
Gemisch-9-2020	9935	Ovis	genus	species	1	1	0.0022	0.25	TP
Gemisch-9-2020	9969	Syncerus	family	species	0	0	0	0	TN
Gemisch-9-2020	34868	Rupicapra	family	species	0	0	0	0	TN
LGC7247	9102	Meleagris	genus	species	1	1	0.0365	0.05	TP
LGC7247	9859	Cervus	order	species	0	0	0	0	TN
LGC7247	9903	Bos	family	species	0	0	0.0001	0	TN
LGC7247	9935	Ovis	genus	species	1	1	0.9635	0.95	TP
DLA45_2019_1	8800	Struthio	phylum	species	0	0	0	0	TN
DLA45_2019_1	8842	Anser	phylum	species	0	0	0.0001	0	TN
DLA45_2019_1	8854	Cairina	phylum	species	0	0	0	0	TN
DLA45_2019_1	9030	Gallus	phylum	species	0	0	0	0	TN
DLA45_2019_1	9053	Phasianus	phylum	species	0	0	0.0001	0	TN
DLA45_2019_1	9312	Macropus	class	species	0	0	0	0	TN
DLA45_2019_1	9605	Homo	class	species	0	0	0.0001	0	TN
DLA45_2019_1	9822	Sus	order	species	0	0	0.0001	0	TN
DLA45_2019_1	9851	Alces	order	species	0	0	0.0001	0	TN
DLA45_2019_1	9857	Capreolus	order	species	0	0	0.0001	0	TN
DLA45_2019_1	9859	Cervus	order	species	0	0	0.0001	0	TN
DLA45_2019_1	9903	Bos	genus	species	1	1	0.8995	0.92	TP
DLA45_2019_1	9918	Bubalus	genus	species	1	1	0.099	0.08	TP
DLA45_2019_1	9922	Capra	family	species	0	0	0.0006	0	TN
DLA45_2019_1	9935	Ovis	family	species	0	0	0.0001	0	TN
DLA45_2019_1	9980	Lepus	class	species	0	0	0.0001	0	TN
Equiden_2013_5	9789	Equus	genus	species	1	1	0.0087	0.008	TP
Equiden_2013_5	9822	Sus	genus	species	1	1	0.5048	0.561	TP
Equiden_2013_5	9903	Bos	genus	species	1	1	0.0691	0.071	TP
Equiden_2013_5	9935	Ovis	genus	species	1	1	0.4174	0.36	TP
p64_2020_20	9030	Gallus	genus	species	1	1	0.0168	0.01	TP
p64_2020_20	9102	Meleagris	genus	species	1	1	0.0145	0.01	TP
p64_2020_20	9789	Equus	genus	species	1	1	0.0168	0.01	TP
p64_2020_20	9822	Sus	genus	species	1	1	0.8994	0.94	TP
p64_2020_20	9903	Bos	genus	species	1	1	0.0177	0.01	TP
p64_2020_20	9922	Capra	genus	species	1	1	0.0169	0.01	TP
p64_2020_20	9935	Ovis	genus	species	1	1	0.0178	0.01	TP
LVU-2018-B2	9030	Gallus	genus	species	1	1	0.082	0.195	TP
LVU-2018-B2	9102	Meleagris	genus	species	1	1	0.0386	0.125	TP
LVU-2018-B2	9789	Equus	genus	species	1	1	0.113	0.125	TP
LVU-2018-B2	9822	Sus	order	species	0	0	0	0	TN
LVU-2018-B2	9850	Cervidae	family	family	0	0	0.0002	0	TN
LVU-2018-B2	9851	Alces	family	species	0	0	0	0	TN
LVU-2018-B2	9859	Cervus	family	species	1	0	0.1542	0	FP
LVU-2018-B2	9867	Dama	genus	species	0	1	0.0001	0.125	FN
LVU-2018-B2	9869	Rangifer	genus	species	1	1	0.3599	0.122	TP
LVU-2018-B2	9903	Bos	genus	species	1	1	0.2139	0.169	TP
LVU-2018-B2	9984	Oryctolagus	genus	species	1	1	0.0383	0.14	TP
LGC7240_rep2	9789	Equus	genus	species	1	1	0.0127	0.01	TP
LGC7240_rep2	9857	Capreolus	order	species	0	0	0	0	TN
LGC7240_rep2	9859	Cervus	order	species	0	0	0	0	TN
LGC7240_rep2	9903	Bos	genus	species	1	1	0.9872	0.99	TP
LGC7240_rep2	9935	Ovis	family	species	0	0	0	0	TN
Spike_S1	8800	Struthio	genus	species	1	1	0.0311	0.01	TP
Spike_S1	8835	Anas	genus	species	1	1	0.0225	0.01	TP
Spike_S1	8842	Anser	genus	species	1	1	0.0548	0.01	TP
Spike_S1	9030	Gallus	genus	species	1	1	0.0037	0.01	TP
Spike_S1	9053	Phasianus	genus	species	1	1	0.042	0.01	TP
Spike_S1	9090	Coturnix	genus	species	1	1	0.0036	0.01	TP
Spike_S1	9102	Meleagris	genus	species	1	1	0.011	0.01	TP
Spike_S1	9789	Equus	genus	species	1	1	0.0203	0.01	TP
Spike_S1	9822	Sus	genus	species	1	1	0.5965	0.8	TP
Spike_S1	9851	Alces	genus	species	1	1	0.0096	0.01	TP
Spike_S1	9857	Capreolus	genus	species	1	1	0.0291	0.01	TP
Spike_S1	9859	Cervus	genus	species	1	1	0.0458	0.01	TP
Spike_S1	9867	Dama	0	0	0	1	0	0.01	FN
Spike_S1	9869	Rangifer	genus	species	1	1	0.029	0.01	TP
Spike_S1	9903	Bos	genus	species	1	1	0.0125	0.01	TP
Spike_S1	9922	Capra	genus	species	1	1	0.0151	0.01	TP
Spike_S1	9935	Ovis	genus	species	1	1	0.0241	0.01	TP
Spike_S1	9980	Lepus	genus	species	1	1	0.0447	0.01	TP
Spike_S1	9984	Oryctolagus	genus	species	1	1	0.0045	0.01	TP
2022-0266901B	8854	Cairina	genus	species	1	1	0.0902	0.111	TP
2022-0266901B	9789	Equus	genus	species	1	1	0.1295	0.239	TP
2022-0266901B	9822	Sus	genus	species	1	1	0.076	0.088	TP
2022-0266901B	9850	Cervidae	family	family	0	0	0.0004	0	TN
2022-0266901B	9851	Alces	genus	species	1	1	0.1574	0.134	TP
2022-0266901B	9859	Cervus	genus	species	1	1	0.2127	0.099	TP
2022-0266901B	9903	Bos	genus	species	1	1	0.1223	0.111	TP
2022-0266901B	9922	Capra	genus	species	1	1	0.0886	0.139	TP
2022-0266901B	9935	Ovis	family	species	0	0	0	0	TN
2022-0266901B	9980	Lepus	genus	species	1	1	0.1229	0.08	TP
LGC7242_rep1	9822	Sus	genus	species	1	1	0.0178	0.01	TP
LGC7242_rep1	9903	Bos	genus	species	1	1	0.9822	0.99	TP
Spike_3_rep2	8835	Anas	genus	species	1	1	0.9446	0.97	TP
Spike_3_rep2	8842	Anser	genus	species	1	1	0.0311	0.01	TP
Spike_3_rep2	8995	Numida	genus	species	1	1	0.0215	0.01	TP
Spike_3_rep2	9090	Coturnix	genus	species	1	1	0.0027	0.01	TP
Spike_3_rep2	9903	Bos	phylum	species	0	0	0	0	TN
Spike_3_rep2	9935	Ovis	phylum	species	0	0	0.0002	0	TN
LVU-2020-A	8842	Anser	genus	species	1	1	0.4494	0.388	TP
LVU-2020-A	8854	Cairina	genus	species	1	1	0.0797	0.1	TP
LVU-2020-A	9102	Meleagris	genus	species	1	1	0.0118	0.025	TP
LVU-2020-A	9789	Equus	genus	species	1	1	0.3064	0.25	TP
LVU-2020-A	9822	Sus	genus	species	1	1	0.0691	0.125	TP
LVU-2020-A	9869	Rangifer	order	species	0	0	0	0	TN
LVU-2020-A	9903	Bos	order	species	0	0	0	0	TN
LVU-2020-A	9922	Capra	order	species	0	0	0	0	TN
LVU-2020-A	9980	Lepus	genus	species	1	1	0.0835	0.112	TP
Gemisch-6-2020	9030	Gallus	genus	species	1	1	0.2738	0.833	TP
Gemisch-6-2020	9822	Sus	order	species	0	0	0	0	TN
Gemisch-6-2020	9857	Capreolus	genus	species	1	1	0.7261	0.167	TP
Gemisch-6-2020	9859	Cervus	family	species	0	0	0	0	TN
Gemisch-6-2020	9903	Bos	order	species	0	0	0.0001	0	TN
Gemisch-6-2020	9922	Capra	order	species	0	0	0	0	TN
Lippold_2019_B	8842	Anser	genus	species	1	1	0.2332	0.164	TP
Lippold_2019_B	9030	Gallus	genus	species	1	1	0.0753	0.149	TP
Lippold_2019_B	9102	Meleagris	genus	species	1	1	0.0651	0.124	TP
Lippold_2019_B	9822	Sus	genus	species	1	1	0.2198	0.136	TP
Lippold_2019_B	9851	Alces	genus	species	1	1	0.1312	0.136	TP
Lippold_2019_B	9857	Capreolus	genus	species	1	1	0.2372	0.135	TP
Lippold_2019_B	9903	Bos	order	species	0	0	0	0	TN
Lippold_2019_B	9984	Oryctolagus	genus	species	1	1	0.0382	0.155	TP
Gemisch-1-2020	9030	Gallus	genus	species	1	1	0.0212	0.143	TP
Gemisch-1-2020	9053	Phasianus	family	species	0	0	0	0	TN
Gemisch-1-2020	9102	Meleagris	genus	species	1	1	0.0086	0.143	TP
Gemisch-1-2020	9789	Equus	class	species	0	0	0	0	TN
Gemisch-1-2020	9822	Sus	genus	species	1	1	0.9702	0.714	TP
Gemisch-1-2020	9903	Bos	order	species	0	0	0.0001	0	TN
Gemisch-1-2020	9935	Ovis	order	species	0	0	0	0	TN
Gemisch-1-2020	9980	Lepus	class	species	0	0	0	0	TN
Gemisch-1-2020	1960649	Notamacropus	class	species	0	0	0	0	TN
Lippold_2013_A	8842	Anser	genus	species	1	1	0.1596	0.111	TP
Lippold_2013_A	8854	Cairina	genus	species	1	1	0.1297	0.111	TP
Lippold_2013_A	9030	Gallus	genus	species	1	1	0.1083	0.222	TP
Lippold_2013_A	9822	Sus	order	species	0	0	0.0001	0	TN
Lippold_2013_A	9857	Capreolus	genus	species	1	1	0.2725	0.111	TP
Lippold_2013_A	9859	Cervus	family	species	0	0	0	0	TN
Lippold_2013_A	9903	Bos	genus	species	1	1	0.1878	0.278	TP
Lippold_2013_A	9935	Ovis	genus	species	1	1	0.142	0.167	TP
2022-0266899A	8800	Struthio	genus	species	1	1	0.2222	0.231	TP
2022-0266899A	9102	Meleagris	genus	species	1	1	0.0778	0.231	TP
2022-0266899A	9850	Cervidae	family	family	0	0	0.0006	0	TN
2022-0266899A	9857	Capreolus	genus	species	1	1	0.4139	0.207	TP
2022-0266899A	9859	Cervus	genus	species	1	1	0.214	0.207	TP
2022-0266899A	9980	Lepus	genus	species	1	1	0.0715	0.124	TP
Lippold_2021_A_rep1	8800	Struthio	genus	species	1	1	0.0884	0.078	TP
Lippold_2021_A_rep1	9030	Gallus	genus	species	1	1	0.0466	0.098	TP
Lippold_2021_A_rep1	9053	Phasianus	family	species	0	0	0.0002	0	TN
Lippold_2021_A_rep1	9102	Meleagris	genus	species	1	1	0.0331	0.063	TP
Lippold_2021_A_rep1	9307	Macropodidae	family	species	1	1	0.0859	0.074	TP
Lippold_2021_A_rep1	9789	Equus	genus	species	1	1	0.0514	0.063	TP
Lippold_2021_A_rep1	9822	Sus	genus	species	1	1	0.117	0.063	TP
Lippold_2021_A_rep1	9851	Alces	genus	species	1	1	0.0722	0.063	TP
Lippold_2021_A_rep1	9857	Capreolus	genus	species	1	1	0.1109	0.063	TP
Lippold_2021_A_rep1	9859	Cervus	genus	species	1	1	0.1229	0.078	TP
Lippold_2021_A_rep1	9867	Dama	genus	species	0	1	0.0001	0.063	FN
Lippold_2021_A_rep1	9869	Rangifer	genus	species	1	1	0.1182	0.061	TP
Lippold_2021_A_rep1	9903	Bos	genus	species	1	1	0.0805	0.085	TP
Lippold_2021_A_rep1	9935	Ovis	genus	species	1	1	0.05	0.078	TP
Lippold_2021_A_rep1	9980	Lepus	family	species	0	0	0.0001	0	TN
Lippold_2021_A_rep1	9984	Oryctolagus	genus	species	1	1	0.0225	0.071	TP
Spike_5_rep1	9822	Sus	genus	species	1	1	0.903	0.97	TP
Spike_5_rep1	9850	Cervidae	family	family	0	0	0.0002	0	TN
Spike_5_rep1	9857	Capreolus	genus	species	1	1	0.0485	0.01	TP
Spike_5_rep1	9859	Cervus	genus	species	1	1	0.0481	0.01	TP
Spike_5_rep1	9867	Dama	genus	species	0	1	0.0001	0.01	FN
Spike_5_rep1	9903	Bos	order	species	0	0	0.0001	0	TN
Spike_5_rep1	9935	Ovis	order	species	0	0	0.0001	0	TN
2022-0266901A	8854	Cairina	genus	species	1	1	0.0825	0.111	TP
2022-0266901A	9789	Equus	genus	species	1	1	0.1371	0.239	TP
2022-0266901A	9822	Sus	genus	species	1	1	0.0777	0.088	TP
2022-0266901A	9851	Alces	genus	species	1	1	0.1595	0.134	TP
2022-0266901A	9859	Cervus	genus	species	1	1	0.2216	0.099	TP
2022-0266901A	9903	Bos	genus	species	1	1	0.1236	0.111	TP
2022-0266901A	9922	Capra	genus	species	1	1	0.0879	0.139	TP
2022-0266901A	9980	Lepus	genus	species	1	1	0.1102	0.08	TP
Lippold_2019_A	8800	Struthio	genus	species	1	1	0.1764	0.153	TP
Lippold_2019_A	9053	Phasianus	genus	species	1	1	0.1267	0.12	TP
Lippold_2019_A	9307	Macropodidae	family	species	1	1	0.152	0.142	TP
Lippold_2019_A	9850	Cervidae	family	family	0	0	0.0003	0	TN
Lippold_2019_A	9859	Cervus	genus	species	1	1	0.2349	0.16	TP
Lippold_2019_A	9903	Bos	genus	species	1	1	0.0938	0.156	TP
Lippold_2019_A	9935	Ovis	genus	species	1	1	0.1275	0.126	TP
Lippold_2019_A	9980	Lepus	genus	species	1	1	0.0883	0.144	TP
Lippold_2019_A	1088089	Rucervus	family	species	0	0	0.0002	0	TN
Spike_1_rep1	9102	Meleagris	phylum	species	0	0	0	0	TN
Spike_1_rep1	9822	Sus	order	species	0	0	0	0	TN
Spike_1_rep1	9851	Alces	genus	species	1	1	0.0366	0.01	TP
Spike_1_rep1	9869	Rangifer	genus	species	1	1	0.0432	0.01	TP
Spike_1_rep1	9903	Bos	genus	species	1	1	0.9089	0.97	TP
Spike_1_rep1	9935	Ovis	family	species	0	0	0	0	TN
Spike_1_rep1	59522	Antidorcas	genus	species	1	1	0.0112	0.01	TP
Spike_4_rep2	8800	Struthio	genus	species	1	1	0.0229	0.01	TP
Spike_4_rep2	8835	Anas	genus	species	1	1	0.9332	0.97	TP
Spike_4_rep2	9053	Phasianus	genus	species	1	1	0.0344	0.01	TP
Spike_4_rep2	9102	Meleagris	genus	species	1	1	0.0094	0.01	TP
Spike_4_rep2	9903	Bos	phylum	species	0	0	0	0	TN
Spike_4_rep2	9935	Ovis	phylum	species	0	0	0.0001	0	TN
LGC7242_rep2	9822	Sus	genus	species	1	1	0.0249	0.01	TP
LGC7242_rep2	9859	Cervus	order	species	0	0	0	0	TN
LGC7242_rep2	9903	Bos	genus	species	1	1	0.975	0.99	TP
LGC7242_rep2	9935	Ovis	family	species	0	0	0	0	TN
Spike_1_rep2	9851	Alces	genus	species	1	1	0.0085	0.01	TP
Spike_1_rep2	9857	Capreolus	family	species	0	0	0	0	TN
Spike_1_rep2	9869	Rangifer	genus	species	1	1	0.0366	0.01	TP
Spike_1_rep2	9903	Bos	genus	species	1	1	0.945	0.97	TP
Spike_1_rep2	9935	Ovis	family	species	0	0	0.0001	0	TN
Spike_1_rep2	59522	Antidorcas	genus	species	1	1	0.0097	0.01	TP
LGC7244_rep2	9030	Gallus	genus	species	0	1	0.0002	0.01	FN
LGC7244_rep2	9903	Bos	family	species	0	0	0.0006	0	TN
LGC7244_rep2	9935	Ovis	genus	species	1	1	0.9992	0.99	TP
Spike_R1	8800	Struthio	genus	species	1	1	0.0227	0.01	TP
Spike_R1	8835	Anas	genus	species	1	1	0.0164	0.01	TP
Spike_R1	8842	Anser	genus	species	1	1	0.0395	0.01	TP
Spike_R1	9030	Gallus	genus	species	1	1	0.0025	0.01	TP
Spike_R1	9053	Phasianus	genus	species	1	1	0.0313	0.01	TP
Spike_R1	9090	Coturnix	genus	species	1	1	0.003	0.01	TP
Spike_R1	9102	Meleagris	genus	species	1	1	0.0076	0.01	TP
Spike_R1	9605	Homo	class	species	0	0	0	0	TN
Spike_R1	9789	Equus	genus	species	1	1	0.0181	0.01	TP
Spike_R1	9822	Sus	genus	species	1	1	0.0084	0.01	TP
Spike_R1	9851	Alces	genus	species	1	1	0.0079	0.01	TP
Spike_R1	9857	Capreolus	genus	species	1	1	0.023	0.01	TP
Spike_R1	9859	Cervus	genus	species	1	1	0.0407	0.01	TP
Spike_R1	9867	Dama	genus	species	0	1	0	0.01	FN
Spike_R1	9869	Rangifer	genus	species	1	1	0.0256	0.01	TP
Spike_R1	9903	Bos	genus	species	1	1	0.6742	0.8	TP
Spike_R1	9922	Capra	genus	species	1	1	0.0135	0.01	TP
Spike_R1	9935	Ovis	genus	species	1	1	0.0216	0.01	TP
Spike_R1	9980	Lepus	genus	species	1	1	0.0401	0.01	TP
Spike_R1	9984	Oryctolagus	genus	species	1	1	0.0039	0.01	TP
Exoten_2_rep1	9859	Cervus	order	species	0	0	0	0	TN
Exoten_2_rep1	9900	Bison	genus	species	1	1	0.0117	0.01	TP
Exoten_2_rep1	9903	Bos	genus	species	1	1	0.96	0.96	TP
Exoten_2_rep1	9935	Ovis	family	species	0	0	0.0001	0	TN
Exoten_2_rep1	9944	Tragelaphus	genus	species	1	1	0.0195	0.01	TP
Exoten_2_rep1	9961	Kobus	0	0	0	1	0	0.01	FN
Exoten_2_rep1	59522	Antidorcas	genus	species	1	1	0.0087	0.01	TP
